# Supplementary material for: Nasal administration of anti-CD3 monoclonal antibody ameliorates disease in a mouse model of Alzheimer’s disease
Source: Proc Natl Acad Sci U S A. 2023 Sep 5;120(37):e2309221120. doi: 10.1073/pnas.2309221120 (PMC10500187; doi:10.1073/pnas.2309221120)
Supplement: Supplementary file 2 — Dataset S01 (XLSX) [file pnas.2309221120.sd01.xlsx]

## Sheet: Males
Genes	IC-M1	IC-M2	IC-M3	ACD3-M1	ACD3-M2	ACD3-M3	ACD3-M4	T-Test
Vsir	10494.3	10625.2	10441.5	6976.32	7159.84	7023.64	7111.58	5.24384e-08
Hmgb1	378.89	339.24	358.77	125.14	120.49	127.64	118.25	2.42209e-06
Icam1	348.72	361.22	357.74	214.72	213	187.84	200.89	7.54178e-06
Sirpa	7480.05	7760.56	7489.91	6110.6	6190.21	6003.75	6055.14	1.5027e-05
Itgb2	1095.64	1055.4	1063.95	713.22	745.73	679.12	748.7	1.72557e-05
Irf5	985.84	1015.62	922.71	451.32	443.55	531.02	544.25	5.81406e-05
Lta4h	209.96	214.64	218.56	142.92	155.12	161.35	153.87	6.42974e-05
Ptprc	872.41	910.91	877.35	742.63	708.25	697.19	703.11	0.000105481
Ptafr	684.17	708.84	637.13	410.29	435.01	463.59	424.57	0.000107165
Arhgef6	510.41	488.96	519.6	366.53	357.68	325.11	369.01	0.000123433
Ncor1	271.5	312.01	317.54	112.83	119.07	146.9	144.61	0.000126729
Raf1	164.1	172.76	153.61	218.82	221.54	231.19	218.7	0.000156533
Trem2	4281.21	4780.73	4324.87	2967.09	2962.99	3151.19	3064.61	0.000178074
Rgs1	337.86	413.58	409.29	733.74	709.68	694.78	807.83	0.000199486
Tnfrsf14	255.81	249.19	219.59	155.91	156.07	155.33	164.56	0.000343481
Hpgds	993.08	1040.74	994.87	737.16	786.05	816.39	725.9	0.000348951
Tgm2	416.3	402.06	406.2	292.67	299.81	284.17	333.39	0.000497321
Cd180	1450.4	1569.49	1391.79	1057.87	1123.34	1065.65	1012.99	0.000520897
Tm7sf3	121.87	110.98	94.85	58.12	59.77	52.98	52.72	0.000579101
Peli1	684.17	705.7	650.53	454.74	514.23	413.01	426	0.000607501
Il1rl1	41.03	48.16	48.46	17.78	24.19	26.49	19.23	0.000636621
Lrp5	660.04	681.61	679.4	583.98	594.87	611.69	610.5	0.000647103
Irf2	331.83	273.27	277.33	495.08	467.27	455.16	428.85	0.000715501
Lrp6	96.53	106.8	90.72	153.18	171.25	189.05	185.22	0.000716954
Nos2	19.31	18.85	23.71	6.84	4.74	9.63	8.55	0.000762833
Adora3	503.17	539.22	525.79	626.38	634.72	600.86	646.83	0.000800568
Rhog	1715.86	1857.43	1835.1	1424.39	1502.84	1514.79	1418.33	0.000851871
Alox5ap	615.39	686.85	620.64	1133.09	1163.66	938.01	1100.61	0.000868622
Lst1	126.7	96.33	123.71	190.1	213.95	183.03	210.15	0.000944002
Pdcd1lg2	9.65	13.61	12.37	2.74	4.74	4.82	3.56	0.000966116
Tlr7	1460.05	1476.31	1355.71	1115.99	1153.22	1212.55	1176.83	0.00111912
Il17ra	768.64	829.25	775.28	650.31	636.15	573.16	622.61	0.00113852
H2-Q1	278.74	345.52	251.55	108.73	148.96	110.78	130.36	0.0013242
Insig1	156.87	139.25	148.46	112.83	103.89	118	114.69	0.00133118
Dnajb6	381.3	369.6	357.74	480.72	508.54	512.96	448.79	0.00136834
Fcgr3	1539.69	1480.5	1464.99	2244.29	2331.59	1992.82	2012.44	0.00138179
F11r	3261.59	3730.56	3800.11	2726.38	2618.59	2469.65	2625.79	0.00139842
Mapk14	651.59	617.75	588.68	741.94	763.75	762.21	717.36	0.00140177
Dusp6	2025.97	1883.6	1708.3	2567.05	3007.58	2623.78	2754.02	0.00156794
Pycard	71.19	74.34	77.32	49.92	55.98	42.14	53.43	0.00159413
Nfyc	150.83	179.04	177.32	102.57	117.17	121.62	108.99	0.00161788
Angpt2	18.1	26.18	20.62	8.21	10.44	8.43	8.55	0.00172146
Clec7a	203.92	194.75	151.55	91.63	104.36	72.25	92.61	0.00190044
Cysltr1	396.99	439.75	450.53	300.88	332.07	267.32	314.15	0.00195803
Fzd6	8.45	7.33	10.31	2.74	4.27	3.61	4.27	0.00200214
Ifnar1	345.1	334	327.84	382.25	375.24	362.44	381.12	0.00215565
Tnfrsf4	20.51	21.99	16.5	8.21	8.54	12.04	7.12	0.00225252
Mif	119.46	138.21	152.58	181.9	188.8	181.82	183.08	0.00230365
Mrc2	102.57	112.03	101.03	147.02	139.94	131.25	155.3	0.0023322
Nfatc2	207.54	224.06	215.47	274.9	282.26	327.52	299.91	0.00253924
Timd4	32.58	30.36	32.99	9.57	14.71	20.47	18.52	0.00265285
H2-T23	295.63	354.94	295.88	213.35	218.69	219.15	232.23	0.00269468
Tmem173	603.33	646.02	701.05	919.05	876.18	792.31	892.6	0.00275372
Sp4	136.35	117.27	129.9	103.26	85.86	86.7	86.91	0.00284934
Ctsa	98.95	82.72	97.94	62.91	68.79	69.84	61.26	0.00286175
Rnd3	9.65	9.42	12.37	2.74	3.32	6.02	2.14	0.0029817
Adgre1	1717.07	1693.04	1766.03	1548.17	1583.96	1452.17	1500.25	0.0031424
Tgfa	269.08	276.42	285.58	239.34	231.5	210.72	205.16	0.00321654
Smad1	339.07	332.95	333	270.11	263.28	297.42	247.9	0.00323201
Havcr2	520.07	608.32	607.23	449.27	396.11	345.58	378.98	0.00331535
Col4a1	21.72	18.85	21.65	33.51	34.63	27.69	29.92	0.00345035
Lipa	535.75	638.69	600.02	441.06	449.24	364.85	414.6	0.00358345
Socs3	382.51	293.17	259.8	511.5	592.98	709.23	672.48	0.00368024
Eif4ebp2	125.49	131.93	114.44	152.49	163.66	150.52	169.54	0.00372227
Rgl1	111.01	112.03	123.71	155.91	172.67	142.09	158.15	0.00375446
Pfdn6	103.77	118.31	114.44	149.07	144.21	162.56	138.2	0.00378511
Rnase2a	28.96	26.18	29.9	9.57	19.92	10.84	9.26	0.00381949
Psme2	966.53	1071.11	924.77	778.87	804.08	697.19	742.29	0.00382983
Rgs6	16.89	13.61	14.43	3.42	6.17	9.63	6.41	0.00411077
Tlr9	865.17	1065.87	964.98	679.72	722.01	708.02	740.15	0.0041721
Terf2ip	77.23	91.09	77.32	110.78	115.75	116.8	100.44	0.00427023
Daxx	20.51	13.61	13.4	28.72	27.99	37.33	32.06	0.00439418
Selplg	16887.1	18186.9	18661.4	15442.7	15697.3	14991.3	14295.1	0.00451501
Plau	358.38	386.35	377.33	329.6	308.82	304.64	334.81	0.00462325
Ptgdr	9.65	9.42	10.31	2.05	3.8	6.02	5.7	0.00466877
Runx2	31.37	26.18	21.65	8.21	8.54	14.45	14.25	0.00475699
Tyrobp	7521.07	7673.66	7565.17	6402.59	6564.02	5752.09	6729.04	0.00494879
Fem1c	208.75	208.36	198.97	174.37	174.57	175.8	191.63	0.00552205
Cd244	36.2	27.22	42.27	19.83	16.13	10.84	11.4	0.00552661
Cd68	2700.49	2615.47	2725.85	2385.16	2408.44	2376.94	2546.72	0.00584923
Nfkb1	483.87	548.64	502.08	616.12	624.76	575.57	630.45	0.0058763
Ccr1	968.94	968.5	651.57	444.48	443.07	263.7	423.15	0.00592048
Tlr6	231.68	201.03	206.19	179.16	173.62	177.01	167.41	0.00608122
Tlr13	701.07	743.39	656.72	608.6	533.68	491.28	521.45	0.0065861
Rasgrf2	57.92	61.77	61.86	47.18	49.34	45.76	36.33	0.00670671
Man2b1	1818.43	2042.75	1901.09	1692.45	1648.95	1640.01	1555.1	0.00673352
Tspan7	637.11	589.48	711.36	473.89	443.07	521.38	505.07	0.00676662
Cebpb	617.81	656.49	484.55	854.09	803.13	839.27	753.69	0.00676873
Ear3	19.31	12.56	13.4	6.15	8.06	3.61	5.7	0.00683871
Irf1	427.16	452.32	369.08	278.31	327.32	314.28	317	0.00687762
Areg	13.27	16.75	15.46	4.1	6.17	10.84	5.7	0.00688646
Armc1	158.07	146.58	141.24	124.45	122.39	101.15	113.98	0.00694973
Mertk	1532.45	1648.02	1439.22	1853.83	1896.58	2136.11	1889.2	0.00700119
Ifnb1	12.07	17.8	11.34	6.15	5.22	1.2	4.99	0.00727674
Malt1	67.57	79.57	65.98	98.47	94.4	115.6	95.46	0.00728881
C5ar1	278.74	229.3	208.25	123.77	170.3	118	149.6	0.00734057
Pik3cg	518.86	567.49	568.06	469.78	485.29	434.69	417.45	0.00740327
Tnfrsf12a	66.37	59.68	54.64	48.55	45.07	39.74	45.59	0.00748105
Glg1	347.52	403.11	333	279	280.83	288.99	286.37	0.00786447
Laptm5	10604.1	11452.4	12162.2	12768.3	13113.3	13354.9	13298.5	0.00821927
Map2k4	174.96	165.43	168.05	155.23	150.85	138.47	137.49	0.00887257
Birc3	119.46	118.31	116.5	132.66	153.7	139.68	156.01	0.0092304
Gtf2h2	1082.37	1067.97	1002.09	953.93	892.79	950.05	956	0.00925062
Itgam	2191.28	2415.49	2486.67	2885.03	2687.37	2889.89	2675.66	0.0093704
Fpr3	31.37	19.89	31.96	7.52	8.54	15.65	13.54	0.00947097
Csf1r	16397.2	17584.8	17947.9	15072.7	15246.2	16038.9	15058.8	0.00947142
Lpl	131.53	107.84	107.22	87.53	86.81	78.27	66.96	0.00972455
Il21r	774.67	783.18	635.07	573.72	574.95	556.3	564.91	0.00995018
Ccl4	138.77	203.12	137.12	277.63	240.99	227.58	245.05	0.0104409
Mmp1a	9.65	15.71	10.31	2.74	3.32	6.02	5.7	0.0107697
Col1a2	18.1	12.56	13.4	1	6.64	8.43	5.7	0.0113318
Dusp1	6812.77	6431.89	6567.2	7152.74	8453.48	8356.61	8141.67	0.0114638
Siglecf	118.25	130.88	80.41	64.96	58.82	49.37	59.84	0.0114969
Alox5	183.41	147.63	167.02	196.94	197.82	209.52	212.29	0.0116773
Arg1	13.27	14.66	7.22	1.37	3.8	4.82	4.27	0.0118887
Jun	3833.54	3696.01	3275.35	5376.87	6208.71	7368.02	5067.79	0.0120027
Cd86	710.72	811.45	649.5	548.42	583.02	550.28	583.43	0.0122634
Clec5a	300.46	321.44	263.93	224.29	235.77	174.6	223.68	0.0129703
Jak3	231.68	226.16	200.01	160.7	137.1	173.39	185.22	0.0131472
Zmpste24	148.42	158.1	156.71	103.94	137.57	126.43	118.25	0.0132154
Cbr1	154.45	114.13	108.25	86.84	66.89	79.47	72.66	0.0135669
Il6ra	1409.37	1497.25	1437.16	1315.67	1343.92	1261.92	1186.81	0.01414
Ski	460.94	454.41	486.61	680.4	629.5	925.97	767.22	0.0144827
Maff	27.75	30.36	24.74	15.04	21.82	9.63	16.38	0.0147231
Il1rap	48.27	53.4	52.58	46.5	42.22	44.55	39.18	0.0151463
Apoe	625.05	538.17	415.48	353.53	313.09	349.2	336.24	0.0152095
Adam8	24.13	18.85	17.53	12.31	10.91	15.65	11.4	0.0154245
Txndc16	115.84	112.03	136.09	99.84	100.57	97.53	93.32	0.0156292
Met	13.27	16.75	15.46	11.62	9.01	12.04	8.55	0.0157279
Tgfb1	1778.61	1883.6	1969.13	1585.78	1739.56	1620.75	1687.6	0.016212
Siglec1	19.31	24.08	14.43	5.47	8.54	8.43	12.82	0.0162321
Tapbp	815.7	824.01	829.92	706.38	792.22	704.41	740.86	0.0162978
Cd1d1	159.28	157.05	149.49	106.68	129.98	132.45	136.06	0.0170946
Il4ra	392.16	473.26	412.38	348.06	332.54	335.95	371.14	0.0181139
Arf6	833.8	841.81	752.6	1046.93	1108.63	911.52	959.56	0.0184084
Tuba1a	466.98	448.13	552.59	563.47	668.88	643	602.66	0.0193344
Map2k3	97.74	91.09	93.82	88.21	89.18	84.29	87.62	0.0199138
Cxcl9	33.79	57.59	31.96	14.36	23.72	8.43	9.97	0.0199417
Itgb1	1497.46	1500.39	1579.43	1451.75	1449.71	1375.11	1391.26	0.0202395
Ptgs1	3134.89	3256.25	3088.75	3528.5	3483.86	3269.19	3584.64	0.0204404
Rin2	960.5	855.42	829.92	705.7	732.92	498.51	652.53	0.0207528
Ctss	27973.9	31897.7	28562.7	25134.4	25315.4	20992.7	25105.3	0.0209718
Rasal1	13.27	10.47	15.46	2.74	6.17	9.63	2.14	0.0210067
Tlr5	71.19	69.1	56.7	46.5	47.91	52.98	55.56	0.0218289
Mob3c	148.42	153.91	135.06	127.19	123.81	134.86	122.53	0.0221459
Ell2	24.13	36.65	30.93	19.83	21.82	20.47	20.66	0.0234763
Enpep	6.03	8.38	10.31	4.1	1.9	4.82	4.99	0.0236191
Golim4	48.27	25.13	41.24	56.76	54.55	60.21	56.99	0.0237545
Nr4a1	218.4	251.29	173.2	131.98	132.83	118	173.82	0.0248074
Fcgr2b	2669.12	3090.82	2605.23	2417.3	2408.44	2055.44	2107.19	0.0249246
Psmb8	693.83	798.88	726.83	629.8	658.44	585.2	663.93	0.0256044
Tnfaip3	596.09	665.91	623.73	660.57	731.5	721.27	728.04	0.0258046
Fosb	2350.56	2443.76	3116.59	3040.26	3752.83	4087.99	4005.65	0.0259618
Serpinb9	39.82	39.79	25.77	25.99	20.87	15.65	19.95	0.0262375
Stab1	358.38	286.89	300.01	423.28	422.2	492.49	364.73	0.0276619
Ccl9	212.37	299.45	227.84	179.84	191.65	158.94	160.28	0.0288352
Cebpa	3336.4	3440.53	3202.15	3528.5	3867.16	3607.55	3578.94	0.030224
Vwa5a	745.71	771.66	780.43	707.07	732.45	633.37	658.23	0.0314289
Cstb	462.15	466.97	411.35	394.56	397.06	335.95	390.38	0.031684
Serpine1	104.98	107.84	103.1	181.21	121.44	142.09	149.6	0.0322116
Gpr65	111.01	136.11	90.72	92.32	67.36	46.96	55.56	0.0323271
Pdcd1	22.93	13.61	17.53	10.94	11.39	10.84	12.11	0.0325535
Nlrp3	895.34	769.56	647.44	513.55	591.55	476.83	638.28	0.0330681
Znrf2	943.6	1067.97	1013.43	919.74	928.37	904.3	844.16	0.0335542
Egf	12.07	15.71	21.65	6.15	8.54	7.22	12.11	0.0357386
Vcam1	18.1	13.61	11.34	18.46	28.46	28.9	21.37	0.0360557
Grn	2162.32	2408.16	2018.62	2921.96	3082.06	2434.73	2589.46	0.0377592
H2-M3	112.22	158.1	88.66	63.6	71.63	66.23	80.5	0.0384182
Crem	21.72	31.41	22.68	13.68	14.71	16.86	20.66	0.0387968
Lamb2	129.11	105.75	144.33	92.32	90.13	105.96	101.87	0.0392792
Rictor	127.91	116.22	123.71	105.99	113.85	89.11	106.14	0.0394717
Il9	21.72	13.61	12.37	6.84	8.54	10.84	8.55	0.0411906
Cxcl14	55.51	52.35	43.3	44.45	36.53	25.29	23.51	0.041633
S100a10	83.26	78.53	81.45	123.09	106.26	86.7	104.72	0.0419209
Thbd	10.86	15.71	9.28	5.47	3.32	9.63	4.99	0.0432787
Map3k14	67.57	57.59	56.7	32.82	48.86	54.19	38.47	0.0456292
Krba1	49.47	38.74	35.05	52.65	50.28	59	49.15	0.0470608
Fpr-rs4	9.65	17.8	12.37	4.1	5.69	3.61	10.69	0.0473233
Cdkn1a	78.43	84.81	54.64	96.42	95.83	96.33	86.91	0.0480017
Smad2	191.86	218.83	197.94	175.74	192.6	180.62	178.8	0.0493595
Tlr4	605.74	646.02	570.12	562.78	566.89	487.67	507.92	0.0510825
Yes1	104.98	98.42	106.19	93	90.61	69.84	91.18	0.0534276
Batf3	71.19	72.24	67.01	79.32	80.17	95.13	76.94	0.0537286
Cd83	441.64	573.77	375.27	352.85	364.33	231.19	304.18	0.0555222
Sgpp1	144.8	173.81	177.32	185.31	190.23	198.68	182.37	0.0556214
Atf3	3793.72	4038.38	3226.9	4042.05	4246.19	4290.29	4671.72	0.0569429
Ctsl	473.01	563.3	426.82	398.67	428.37	332.34	389.67	0.0583722
Stat6	649.18	604.13	635.07	446.53	551.71	606.88	501.51	0.058438
Il1b	45.85	38.74	28.87	20.51	31.78	18.06	27.07	0.0590977
Cyr61	12.07	6.28	8.25	6.84	3.32	4.82	4.27	0.0597781
Il15ra	34.99	34.55	40.21	24.62	25.62	36.12	24.93	0.0599684
Il18r1	22.93	26.18	12.37	12.31	13.28	8.43	12.11	0.0603918
C1qc	24909	24998.8	24700.7	23390	24300.7	21764.5	23781	0.0621637
Cxcl2	3.62	9.42	6.19	11.62	7.59	13.25	13.54	0.0636752
Egr2	56.71	42.93	36.08	28.04	37	28.9	34.19	0.0673791
Map2k1	495.93	527.7	567.03	430.12	459.2	516.57	463.75	0.0702882
Vav2	544.2	564.35	531.97	631.85	660.34	547.88	614.06	0.0720631
Pparg	13.27	8.38	5.15	3.42	3.32	2.41	6.41	0.0729343
Tlr3	234.09	234.53	220.62	233.87	251.9	243.23	260.73	0.0730574
H2-DMb2	42.23	45.02	44.33	37.61	44.12	36.12	35.62	0.0730689
Rhoc	48.27	33.5	55.67	31.46	28.94	34.92	36.33	0.0767382
Btk	374.06	345.52	356.71	321.39	347.72	290.19	333.39	0.0775457
Rab20	201.51	179.04	149.49	138.82	144.69	155.33	150.31	0.0779261
Tnfrsf11a	247.36	284.79	209.28	282.42	300.76	286.58	284.95	0.07907
Map2k2	159.28	164.38	168.05	164.8	186.43	186.64	175.24	0.0791395
Smad7	990.66	970.59	801.05	784.34	796.49	699.59	853.42	0.0804411
Cd84	1114.95	1225.02	1050.55	1072.91	1007.11	795.92	944.6	0.0858324
Nfkbiz	1369.55	1451.18	1160.86	1027.1	1178.36	1152.34	1213.88	0.0872616
Stat1	305.28	393.68	219.59	222.92	246.2	177.01	187.35	0.0873547
Myc	260.64	251.29	220.62	230.45	202.56	220.35	175.96	0.08738
Sptbn1	20.51	27.22	19.59	27.35	32.26	24.08	31.34	0.0896309
Cd14	1545.72	1629.17	1376.33	1397.04	1349.62	1145.12	1392.68	0.0917273
Map3k4	94.12	82.72	70.11	60.86	70.21	75.86	52	0.0934177
Ikbke	25.34	20.94	13.4	8.89	14.71	12.04	15.67	0.0942243
Nectin2	231.68	238.72	207.22	255.06	243.83	255.27	232.94	0.0951562
Cdh4	14.48	20.94	14.43	8.89	8.54	14.45	13.54	0.0954773
Akap13	170.14	168.57	172.17	140.87	133.3	172.19	152.45	0.0959389
Ikzf1	1090.82	1093.1	1036.11	1096.84	1138.04	1183.65	1104.17	0.0972425
Pdgfb	821.73	862.75	749.51	705.7	731.97	791.11	731.6	0.0974237
Skil	2098.37	2201.9	1790.77	1824.43	1858.63	1506.36	1792.32	0.0988782
Pdgfa	133.94	187.42	147.43	125.82	136.15	124.02	127.51	0.0993705
Top2a	27.75	18.85	21.65	20.51	16.13	12.04	17.81	0.0998793
Fut4	53.09	46.07	34.02	33.51	34.16	31.31	38.47	0.100366
Ccrl2	235.3	298.4	217.53	216.09	212.52	180.62	210.15	0.100881
Nfatc1	281.15	322.48	286.61	278.31	263.76	280.56	269.99	0.101422
Kalrn	8.45	13.61	9.28	2.74	6.64	8.43	7.84	0.102416
Csf3r	1160.8	1076.34	1010.34	880.76	990.98	1064.44	888.32	0.103388
Icos	19.31	11.52	17.53	12.99	13.28	9.63	5.7	0.103606
Tap1	168.93	212.55	146.4	226.34	252.37	181.82	234.37	0.103797
Pbx1	51.89	36.65	43.3	32.82	38.9	28.9	38.47	0.105833
Ido1	13.27	3.14	14.43	11.62	20.4	31.31	22.08	0.106749
Daglb	785.53	780.04	810.33	764.51	792.22	744.15	750.84	0.107213
Stat5a	86.88	105.75	93.82	74.54	85.39	75.86	92.61	0.107262
Tgfbr3	18.1	15.71	3.09	4.1	7.59	1.2	3.56	0.108549
Tnfsf4	8.45	12.56	7.22	8.89	3.32	6.02	2.85	0.10983
Cxcl11	10.86	35.6	16.5	6.15	11.86	8.43	7.84	0.110981
P2rx1	36.2	42.93	31.96	45.82	38.42	54.19	45.59	0.111922
Stat5b	138.77	112.03	123.71	137.45	136.62	134.86	141.05	0.115609
Acot3	6.03	11.52	12.37	5.47	2.85	9.63	1.42	0.116264
Prdx1	42.23	32.46	39.18	33.51	35.1	25.29	31.34	0.116566
Hgf	19.31	20.94	11.34	23.93	29.41	18.06	25.65	0.11734
Nod1	71.19	71.2	54.64	82.06	65.46	96.33	85.48	0.118989
Ccl24	94.12	48.16	75.26	43.08	45.54	56.59	56.28	0.122333
H2-Ob	275.12	262.8	233	216.77	236.24	201.09	250.75	0.122999
B4galt4	552.65	594.71	493.83	449.27	523.24	504.53	482.99	0.123665
Ccl6	141.18	211.5	175.26	122.4	129.98	160.15	146.04	0.12437
Faf1	20.51	20.94	23.71	19.83	18.5	14.45	20.66	0.126229
Traf6	109.81	120.41	114.44	102.57	91.08	103.55	115.4	0.126834
H2-DMb1	162.9	154.96	149.49	175.06	184.53	156.54	164.56	0.129118
Icosl	1203.03	1333.91	911.37	941.62	962.05	503.32	960.27	0.129471
Tap2	269.08	242.91	217.53	183.26	231.97	204.7	223.68	0.130839
Cd34	725.2	811.45	690.74	737.84	647.06	451.55	576.31	0.132322
H2-Aa	48.27	71.2	41.24	40.35	42.22	38.53	38.47	0.133463
Batf	31.37	35.6	18.56	35.56	45.54	38.53	32.77	0.134602
Fasn	88.09	73.29	55.67	39.66	49.81	61.41	64.83	0.135883
Irf3	203.92	174.85	180.42	196.94	197.34	233.6	207.3	0.136129
Il1r1	27.75	26.18	19.59	18.46	20.4	12.04	22.8	0.137118
Tek	10.86	10.47	16.5	6.15	6.64	13.25	5.7	0.139775
Adamts17	7.24	6.28	8.25	4.1	6.17	7.22	4.99	0.140807
Ptpn14	9.65	8.38	6.19	4.79	4.27	8.43	4.99	0.141326
Slc16a6	600.91	531.89	513.42	590.82	611.95	643	560.63	0.141504
Mafb	4102.62	4476.04	3824.85	4480.38	4626.65	4838.16	4173.06	0.144459
Ptgds	44.65	18.85	20.62	19.83	16.6	15.65	7.12	0.144707
Fgf2	9.65	15.71	13.4	4.79	9.96	10.84	10.69	0.148429
Cd276	42.23	35.6	62.89	32.14	32.26	38.53	36.33	0.150377
Tep1	223.23	247.1	192.79	201.04	188.8	210.72	175.24	0.150894
Tlr12	77.23	109.94	86.6	73.85	88.71	62.61	69.1	0.15144
Fadd	26.55	24.08	21.65	19.83	21.35	24.08	17.1	0.154895
Syk	476.63	483.73	461.87	466.36	530.83	503.32	507.21	0.155405
Hdac6	53.09	52.35	61.86	54.02	46.49	49.37	52	0.159151
Tnfsf10	57.92	59.68	53.61	56.07	49.34	46.96	55.56	0.159297
Socs1	32.58	36.65	32.99	29.4	26.09	32.51	33.48	0.161329
Trafd1	167.72	174.85	167.02	144.97	154.65	175.8	151.02	0.166972
Vegfa	37.41	17.8	25.77	16.41	18.5	24.08	14.25	0.167341
Ets1	369.24	455.46	447.44	384.31	366.22	414.22	354.05	0.170646
Nrip3	8.45	6.28	8.25	9.57	8.54	9.63	7.84	0.170658
Fcgr1	2395.21	2610.24	2156.76	2255.92	2291.26	2025.33	2152.07	0.174558
Ncf2	1182.52	1127.65	1125.81	1197.37	1201.61	1161.98	1153.33	0.178595
Gnai3	388.54	385.31	402.07	354.9	403.7	302.23	351.91	0.179906
Ccl22	20.51	18.85	8.25	12.31	7.59	12.04	9.97	0.180297
Tlr11	12.07	10.47	5.15	4.79	4.74	8.43	6.41	0.182965
Nr1h3	9.65	14.66	8.25	3.42	6.17	10.84	7.84	0.183671
Cav1	9.65	16.75	14.43	7.52	9.96	10.84	12.82	0.187555
Dhrs3	166.52	117.27	137.12	125.14	112.9	111.98	131.08	0.189408
Ctnnb1	853.1	856.47	935.08	981.96	993.36	877.8	912.54	0.192176
Fyn	48.27	55.49	71.14	59.49	69.26	84.29	69.81	0.193791
C3ar1	1046.17	1065.87	943.33	968.29	1014.23	927.17	923.23	0.197518
Casp7	62.75	83.76	69.07	82.74	81.12	73.45	86.2	0.199664
Cd69	14.48	18.85	17.53	13.68	12.33	18.06	7.84	0.20298
Cxcl16	208.75	238.72	176.29	197.62	195.92	127.64	167.41	0.204909
Adamts1	684.17	726.64	539.19	599.71	613.85	561.12	474.44	0.205078
Nr2f6	83.26	102.61	78.35	101.89	96.77	105.96	90.47	0.205374
Il6	67.57	87.95	78.35	67.7	68.79	19.27	67.68	0.207064
Hras	100.15	92.14	74.23	95.05	95.35	104.76	100.44	0.208516
Acad10	45.85	37.69	29.9	32.82	34.16	21.67	32.77	0.208658
Clic4	30.17	29.32	24.74	30.77	32.26	37.33	27.78	0.209673
Itgax	21.72	23.03	15.46	30.09	28.46	18.06	24.93	0.211753
S100a4	13.27	18.85	26.8	6.84	8.06	22.88	9.26	0.212105
Insr	62.75	87.95	75.26	84.11	79.22	95.13	84.06	0.215613
Tuba4a	30.17	38.74	46.39	40.35	52.18	49.37	41.32	0.218126
Trex1	125.49	156.01	131.96	117.62	130.45	131.25	123.95	0.223176
Itga5	47.06	41.88	35.05	47.18	37.95	56.59	56.28	0.230811
Hbegf	36.2	50.26	48.46	31.46	36.05	48.16	32.77	0.235088
Id2	935.16	962.22	740.23	795.96	756.16	854.93	767.22	0.239036
Ccr6	21.72	27.22	26.8	15.04	16.13	27.69	22.08	0.240719
Il18	142.39	144.49	158.77	153.18	157.02	178.21	151.02	0.243206
Psmb9	118.25	122.5	119.59	120.35	124.76	139.68	123.24	0.24385
Ly6c1	22.93	35.6	17.53	40.35	44.12	21.67	33.48	0.250792
Pros1	972.56	955.94	931.99	1098.21	1058.82	905.5	1008.71	0.257053
Klf4	649.18	737.11	1211.38	884.86	1000.47	1503.95	1163.3	0.263422
C1qb	21260	21766.6	20663.5	20436.6	21998.5	17969.1	19251.8	0.265464
Cnn2	135.15	153.91	134.02	122.4	121.44	103.55	151.73	0.265958
Enc1	143.59	158.1	175.26	116.25	128.08	177.01	124.66	0.265998
Mpeg1	3416.04	4059.32	3226.9	3284.38	3414.6	2604.52	3412.96	0.2679
Ccr3	19.31	16.75	21.65	12.99	13.76	21.67	15.67	0.272745
Cebpg	45.85	54.45	20.62	38.98	27.99	20.47	26.36	0.273674
Cx3cr1	18061.2	18373.2	20138.7	19724.1	20046.4	19762	18835.8	0.29206
Mrc1	97.74	25.13	11.34	15.73	14.71	20.47	22.08	0.292471
Cd247	13.27	9.42	11.34	12.31	9.96	16.86	16.38	0.295591
Ctsd	41879.3	41883.2	39960.9	39954.8	42547.3	33372.2	38182.3	0.29833
Nfkbie	90.5	108.89	70.11	105.31	105.31	86.7	116.83	0.302493
Hif1a	492.31	562.25	538.16	501.24	545.54	473.22	487.97	0.303258
Vrk2	112.22	123.55	136.09	121.04	131.4	144.49	136.06	0.306749
Pim2	59.13	63.87	58.76	66.33	75.9	60.21	60.55	0.307977
Gpr183	631.08	683.71	706.21	647.58	636.15	559.92	686.01	0.308275
Ltb	72.4	52.35	50.52	59.49	69.26	73.45	62.69	0.312733
Serpinb6a	24.13	18.85	16.5	20.51	12.81	7.22	19.95	0.312826
Calr	4809.72	4513.73	4551.68	4996.66	5384.71	4550.38	4633.25	0.315848
Nmb	15.69	17.8	14.43	16.41	21.35	18.06	15.67	0.315987
Nfil3	37.41	69.1	37.11	49.92	58.35	69.84	58.41	0.316283
Ccl7	30.17	25.13	13.4	18.46	17.55	16.86	19.95	0.317617
Sesn1	529.72	507.81	469.09	520.39	504.27	636.98	520.03	0.321551
Msh2	97.74	92.14	98.97	94.37	98.2	102.35	103.29	0.325112
Tnfrsf1b	493.52	541.31	570.12	512.18	537.95	645.41	618.34	0.347658
Traf2	172.55	177.99	170.11	173.69	187.86	181.82	170.97	0.356745
Tlr2	290.8	329.81	278.36	311.82	337.29	290.19	333.39	0.357388
Ccr2	73.61	60.73	71.14	49.92	53.61	78.27	59.13	0.357627
Isg15	72.4	109.94	51.55	53.34	79.7	59	55.56	0.361036
Cxcl10	57.92	138.21	26.8	27.35	74.48	38.53	35.62	0.364283
Kcnq1ot1	49.47	65.96	52.58	60.18	60.72	57.8	62.69	0.368484
H2-DMa	612.98	596.81	473.21	556.63	559.3	449.14	487.26	0.371953
Cd151	230.47	243.96	271.14	227.71	239.09	216.74	255.74	0.374135
Irf8	871.2	813.54	693.83	786.39	878.56	868.17	833.47	0.375294
H2-Ab1	77.23	81.67	51.55	71.12	70.21	48.16	49.87	0.383523
Ccl12	2018.73	2540.09	1081.47	1613.81	1676.94	1252.29	1550.11	0.383813
Fzd4	68.78	70.15	63.92	69.07	68.31	93.92	68.39	0.384029
Bcl10	312.52	317.25	282.48	320.03	313.09	308.26	310.59	0.395704
Irf4	25.34	21.99	43.3	28.04	34.16	48.16	37.76	0.402123
Fbxl7	14.48	8.38	8.25	8.89	13.28	24.08	10.69	0.41779
Fcgr4	189.44	235.58	147.43	173.01	203.98	98.74	168.12	0.41785
Crip1	22.93	27.22	28.87	24.62	19.92	21.67	29.21	0.419053
Igf2	41.03	3.14	10.31	16.41	7.12	4.82	8.55	0.419759
Ndufa7	368.03	368.55	315.47	337.12	347.72	317.89	341.94	0.421875
Rab3d	32.58	33.5	25.77	25.3	33.21	24.08	29.21	0.440526
Gadd45b	32.58	27.22	39.18	25.99	29.41	33.72	31.34	0.445805
Hpgd	1701.38	1837.53	1891.81	1747.84	1949.23	1420.86	1668.37	0.446696
Enpp2	664.87	110.98	40.21	249.59	150.85	43.35	76.94	0.45168
Hist2h2aa1	3671.85	3012.3	1857.79	2481.58	2679.78	2014.5	2664.97	0.456669
Edn1	31.37	43.98	37.11	56.07	36.53	33.72	44.88	0.462127
Ptgs2	7.24	13.61	20.62	7.52	8.54	14.45	12.82	0.465314
Pde4a	71.19	74.34	55.67	70.43	68.31	85.49	66.25	0.4682
Ccr9	19.31	11.52	11.34	4.1	11.39	16.86	12.11	0.475405
S1pr1	30.17	20.94	35.05	13.68	17.55	37.33	24.93	0.483205
Acly	602.12	572.72	540.22	598.34	590.61	734.51	525.73	0.486043
Myd88	182.2	197.89	178.36	181.21	192.12	199.88	191.63	0.487097
Ier3	208.75	177.99	112.37	180.53	181.21	181.82	193.05	0.492719
Prdx3	284.77	300.5	264.96	269.42	285.58	274.54	277.11	0.508613
Was	106.19	110.98	130.93	123.77	97.25	103.55	113.27	0.512958
Gem	142.39	182.18	282.48	168.9	173.15	186.64	181.65	0.513042
Acox1	143.59	171.71	143.3	139.5	149.9	163.76	123.95	0.528482
Vasp	662.45	616.7	643.32	615.44	640.42	694.78	676.75	0.531441
Il15	28.96	25.13	25.77	21.88	29.41	30.1	32.77	0.541944
Usp18	28.96	70.15	16.5	33.51	39.37	14.45	28.49	0.549878
H2-K1	2001.84	2877.23	1474.27	1928.37	2240.03	1487.09	1824.38	0.551568
Cd99	31.37	21.99	23.71	23.93	13.28	26.49	27.78	0.565419
C4a	106.19	157.05	51.55	107.36	96.77	55.39	89.76	0.566951
Flnb	63.95	70.15	61.86	57.44	74.95	60.21	54.85	0.571573
Fscn1	2246.79	2276.24	2847.51	2528.76	2430.26	2852.56	2494.72	0.571714
Tfcp2	84.47	53.4	72.17	70.43	63.09	71.04	55.56	0.591467
Lag3	662.45	1040.74	886.62	740.58	875.71	881.42	713.79	0.592271
Nfkbia	284.77	322.48	288.67	261.22	245.26	340.77	287.8	0.601591
Hdac5	263.05	227.2	224.75	208.56	216.32	252.87	240.07	0.602484
Coasy	60.33	78.53	65.98	67.7	68.79	60.21	65.54	0.612146
Twistnb	127.91	137.16	140.21	142.23	143.26	114.39	121.1	0.62181
Il1r2	12.07	18.85	25.77	4.79	12.33	31.31	12.11	0.636381
Mx2	68.78	78.53	28.87	69.75	81.59	56.59	56.28	0.636932
Birc2	113.43	113.08	136.09	104.62	116.7	131.25	112.55	0.638423
Csf1	88.09	93.19	73.2	86.84	82.07	71.04	86.2	0.64057
Ceacam1	136.35	144.49	161.86	164.8	154.65	161.35	131.08	0.643231
Mcm5	47.06	48.16	54.64	50.6	50.76	44.55	64.11	0.648804
Cd80	260.64	242.91	243.31	227.03	251.9	208.31	274.26	0.648819
Zfp148	193.06	204.17	222.69	194.2	200.19	214.33	200.89	0.650732
Hist1h1c	1411.78	1117.18	495.89	1196.68	1472.96	695.98	1235.96	0.652731
Mx1	77.23	93.19	65.98	71.8	93.45	77.06	89.76	0.657987
Stat3	353.55	335.05	348.46	326.18	341.55	350.4	349.77	0.666477
Sema4b	161.69	130.88	167.02	149.76	155.12	163.76	162.42	0.672671
Il10ra	2083.89	2251.11	1883.56	1899.65	2261.85	2272.18	2100.06	0.675281
Ccr5	1140.29	1222.93	1413.44	1202.84	1209.2	1467.82	1332.84	0.67708
Csf2ra	195.48	184.28	150.52	151.12	161.29	168.58	197.33	0.677891
Prkca	92.91	80.62	126.81	95.73	100.57	125.23	103.29	0.679531
Ripk2	80.85	99.47	80.41	73.17	85.86	105.96	100.44	0.681279
Il13	10.86	8.38	8.25	8.89	6.64	10.84	13.54	0.681978
Tnf	102.57	112.03	73.2	107.36	94.88	98.74	100.44	0.684332
Ltb4r1	12.07	5.24	14.43	3.42	9.96	12.04	11.4	0.69283
Nectin1	14.48	13.61	6.19	14.36	9.49	10.84	15.67	0.694179
Cd74	316.14	421.95	265.99	342.59	369.54	376.89	318.43	0.696791
Vav1	1065.48	1119.27	1075.29	1057.87	1093.45	1093.34	1074.96	0.708785
Nampt	174.96	215.69	152.58	201.73	195.45	172.19	181.65	0.716201
Dusp2	41.03	28.27	21.65	23.93	28.46	26.49	34.19	0.72056
S100a11	31.37	35.6	24.74	30.77	28.46	27.69	31.34	0.738111
Plaur	44.65	31.41	36.08	43.08	30.36	38.53	30.63	0.739083
Casp1	225.64	197.89	201.04	224.29	208.73	205.9	173.82	0.744377
Cd274	47.06	76.43	56.7	68.38	52.18	51.78	56.28	0.747963
Cebpd	194.27	161.24	170.11	160.7	166.03	196.27	196.61	0.75182
Ccr4	8.45	12.56	10.31	5.47	10.91	12.04	10.69	0.7538
Pggt1b	182.2	223.02	190.73	185.31	188.8	220.35	180.94	0.759867
Anxa4	101.36	81.67	73.2	88.21	85.39	62.61	91.9	0.759952
Tnfaip8	316.14	334	321.66	335.07	360.53	291.4	331.25	0.760313
Il1a	150.83	159.15	139.18	140.87	184.53	120.41	176.67	0.762831
Ccl3	1197	1500.39	1010.34	1484.57	1358.16	1157.16	1136.94	0.767845
Cxcl13	166.52	564.35	126.81	252.33	409.39	163.76	154.58	0.776115
Adamts12	4.83	7.33	6.19	4.1	3.32	9.63	9.97	0.781033
2900026A02Rik	27.75	26.18	34.02	28.04	31.78	32.51	27.78	0.785763
Tnfrsf1a	871.2	875.31	920.65	836.99	891.84	863.36	932.49	0.786511
Kitl	126.7	116.22	90.72	121.04	119.54	105.96	108.99	0.799929
Il4i1	19.31	14.66	17.53	8.21	12.33	31.31	9.97	0.800808
Bcl6	38.61	38.74	32.99	38.29	39.37	43.35	29.92	0.80694
Lat2	346.31	337.14	243.31	345.33	343.93	251.66	334.1	0.807596
Cd47	500.76	519.33	465.99	505.34	513.76	467.2	513.62	0.813103
Egr3	225.64	192.65	94.85	166.85	179.32	132.45	170.97	0.814897
Cxcr3	9.65	11.52	8.25	4.79	6.64	16.86	7.84	0.822383
Ercc1	80.85	62.82	59.8	63.6	58.82	74.66	81.92	0.825368
Sqstm1	586.43	560.16	559.81	519.7	598.2	534.63	601.24	0.845557
Elovl6	15.69	12.56	9.28	6.15	11.86	20.47	14.25	0.867646
Cybb	63.95	124.6	32.99	90.26	91.56	37.33	58.41	0.877005
Ifnar2	540.58	594.71	547.44	594.92	608.63	497.3	562.77	0.884289
C1qa	15894	15906.4	15378.8	15664.9	16541.7	14672.2	16327.5	0.890301
Cytip	10.86	20.94	19.59	10.26	22.3	14.45	19.23	0.894862
H2-Eb1	15.69	16.75	15.46	17.78	23.72	12.04	12.11	0.898075
Prkci	85.67	95.28	76.29	73.17	95.83	85.49	84.77	0.901353
Il3ra	43.44	57.59	47.42	36.24	55.98	55.39	47.02	0.903874
Btg2	5936.74	5697.92	4627.97	5208.65	5333.47	5270.44	5694.68	0.907478
Klf10	33.79	40.83	40.21	36.24	37.95	32.51	48.44	0.913605
Ifngr1	3854.05	3791.28	3690.83	3925.12	3967.25	3463.05	3811.89	0.929583
Nod2	41.03	34.55	23.71	39.66	37	27.69	29.92	0.933899
Osm	190.65	180.09	126.81	208.56	173.15	126.43	146.75	0.939628
Bid	179.79	140.3	145.37	164.12	145.64	158.94	148.89	0.950404
H2-D1	2150.26	3212.28	1649.53	2394.73	2870.48	1791.73	2404.96	0.954209
Hivep1	95.33	143.44	146.4	114.2	145.64	136.07	121.1	0.959623
Irf7	27.75	63.87	28.87	49.92	47.44	28.9	32.06	0.96232
Ccl2	680.55	530.84	333	540.9	555.03	500.91	447.37	0.968041
Tlr1	203.92	179.04	139.18	192.84	182.16	146.9	177.38	0.970076
Furin	348.72	347.61	354.65	355.59	371.92	345.58	329.83	0.971143
Pbx3	43.44	52.35	55.67	49.92	53.61	42.14	56.99	0.972111
Sema6d	12.07	16.75	23.71	14.36	6.64	38.53	9.26	0.973868
Marcksl1	395.78	312.01	219.59	276.26	309.77	304.64	339.8	0.974696
Ccl5	34.99	117.27	19.59	51.97	91.56	42.14	46.3	0.981252
Bcl2	51.89	41.88	29.9	39.66	38.42	44.55	42.74	0.983762
Txn1	352.34	385.31	368.05	403.45	404.17	295.01	373.28	0.990072
Vamp2	172.55	193.7	138.15	144.97	145.64	215.54	167.41	0.991819

## Sheet: Females
Genes	IC-F1	IC-F2	IC-F3	ACD3-F1	ACD3-F2	ACD3-F3	ACD3-F4	T-Test
Hmgb1	434.95	429.63	420.76	111.39	138.61	148.18	134.13	7.76595e-07
Tmem173	667.96	645.57	633.37	963.43	966.65	971.45	928.92	3.92152e-06
Nfyc	183.3	182.2	194.75	112.06	121.6	111.92	116.2	1.46673e-05
Ncor1	302.91	337.4	335	143.22	136.55	118.19	152.05	2.46894e-05
Irf2	292.04	339.65	336.79	522.49	535.88	546.16	517.91	3.49521e-05
Cxcl10	51.26	47.24	46.45	9.95	11.34	16.12	19.92	9.00811e-05
Irf5	891.65	1000.97	1054.13	476.08	469.93	489.75	546.46	0.000117726
Arhgef6	512.62	521.85	494.01	380.6	376.66	383.21	411.01	0.000131813
Ccl5	43.5	49.49	39.31	12.6	9.79	12.09	16.6	0.000135583
Lta4h	237.67	256.43	227.8	155.82	165.4	158.92	149.4	0.000145727
Fpr-rs4	23.3	24.74	19.65	9.28	9.79	7.16	8.63	0.000203191
Rgs1	518.84	456.62	490.44	993.27	853.81	939.21	847.25	0.000220959
Cebpb	610.49	566.84	648.56	842.75	885.75	864.45	814.71	0.000266977
Tgfa	361.94	353.15	325.17	249.98	266.4	252.04	261.61	0.000347771
Man2b1	1895.15	1968.19	1863.49	1598.65	1629.29	1662.65	1664.61	0.000375249
Psme2	994.18	940.23	1023.76	759.21	797.13	769.99	730.38	0.000375642
Irf7	29.51	22.49	25.91	10.61	10.82	11.64	11.95	0.000377202
Smad1	382.14	371.14	369.84	266.55	291.64	272.63	304.11	0.000382267
Rhog	1918.46	1878.22	2030.54	1564.17	1626.2	1569.09	1626.1	0.000491514
Il6ra	1466.41	1536.31	1498.12	1369.23	1341.26	1337.64	1349.88	0.000494147
Jun	4570.12	4071.34	4797.19	6901.83	6328.07	6291.13	6335.08	0.000503881
Il21r	754.96	749.04	816.5	596.76	604.93	594.51	545.13	0.000559575
Vsir	10633.1	10621.5	11893.8	7735.97	8188.72	8347.73	8256.66	0.000660137
Rgl1	119.61	114.72	147.4	210.19	221.57	193.39	208.49	0.000696647
Ear3	18.64	20.24	18.76	8.62	12.88	10.3	11.29	0.000709402
Socs3	360.39	341.9	368.95	551.01	600.29	505.42	602.23	0.000711373
Grn	1924.67	1869.22	1870.64	2896.93	2626.86	3067	2652.62	0.000717213
H2-K1	1784.86	1644.28	1638.37	1375.86	1294.88	1238.26	1312.7	0.000733494
Fcgr4	239.22	197.94	192.07	102.11	122.63	109.23	119.52	0.000869917
Yes1	138.25	130.46	138.47	107.42	101.51	89.09	91.63	0.000953967
Irf1	394.57	364.4	347.51	274.51	270	243.09	277.55	0.000967762
Map3k14	74.56	92.22	76.83	47.74	42.77	39.84	33.2	0.0010003
Ptafr	862.14	814.27	716.45	526.47	568.35	530.49	539.82	0.00103135
Itgb2	1047	1072.94	1275.68	688.92	687.89	718.07	748.98	0.00112393
Rhoc	52.82	58.48	62.53	41.11	32.98	34.47	38.51	0.00122695
Lst1	100.97	110.22	122.39	214.83	190.65	179.96	173.3	0.00123385
Laptm5	10636.2	11039.9	11667.8	12917.8	13233.8	13526.4	13886.6	0.00129131
C5ar1	236.12	290.17	290.33	135.93	148.91	152.66	95.61	0.00134985
Arf6	911.85	946.98	858.49	1066.87	1147	1106.2	1077.65	0.00136689
Alox5ap	775.15	719.8	788.81	1066.87	1160.91	1216.77	1019.22	0.00141588
Ptprc	851.27	859.26	971.05	676.99	695.62	661.21	690.54	0.00145009
Ctss	26223	25253.6	24930.2	20675.7	21308.6	22805.3	21279.4	0.00148273
Cd84	1233.4	1212.41	1221.18	1103.34	1057.34	996.07	1014.57	0.00154132
Stat1	195.73	245.18	251.03	136.59	131.39	135.64	144.75	0.00157098
Rgs6	17.09	17.99	12.51	6.63	2.58	3.58	5.98	0.0016663
Ccr6	31.07	35.99	28.59	19.23	16.49	15.22	11.29	0.00169292
Selplg	19880.5	20230.8	19993.7	17040.7	17733.1	18546.1	17478.1	0.00174017
Tlr9	859.03	877.25	910.3	773.8	700.26	749.4	758.27	0.00177592
Ccl4	119.61	141.71	130.43	180.35	163.34	183.99	181.93	0.00178853
Tnfrsf14	209.71	218.19	254.6	161.79	141.7	155.79	146.08	0.00186454
Csf1	85.44	101.22	102.73	61	69.56	67.6	60.42	0.00195725
Itgam	2142.15	2364.08	2562.07	2961.24	3171.51	2974.33	3088.86	0.00198717
Il1b	40.39	33.74	26.8	15.91	13.91	13.43	11.95	0.00214993
Cxcl9	49.71	51.74	28.59	6.63	9.79	4.92	7.97	0.00230742
Fasn	88.54	67.48	82.19	49.73	47.92	43.42	37.85	0.00232712
Rnase2a	38.84	35.99	27.69	15.91	18.55	10.74	11.95	0.00240079
Nampt	181.75	175.45	175.99	155.82	165.4	154.45	154.04	0.00242115
Clec5a	315.34	281.17	303.73	227.43	236.51	254.28	222.44	0.00270855
Fcgr2b	3266.81	3194.09	2831.86	2201.37	2515.05	2352.96	2342.54	0.00274625
Cebpg	45.05	47.24	40.2	33.82	28.86	30.89	33.86	0.00283202
Lipa	587.19	688.3	627.12	393.86	485.9	470.5	450.85	0.00301005
Trem2	4164.68	4449.23	4353.2	3644.86	3862.49	3585.85	3861.07	0.00321729
Glg1	417.87	389.14	368.95	320.92	288.55	325.01	312.74	0.00335708
Adam8	20.19	29.24	25.01	6.63	10.82	8.51	13.94	0.00357379
Cd244	35.73	53.98	38.41	19.89	18.03	16.56	15.94	0.00360946
Irf4	46.6	44.99	46.45	39.78	39.16	33.58	36.52	0.00389406
Malt1	65.24	87.73	75.93	129.3	112.33	108.78	110.89	0.00406656
Havcr2	669.52	762.53	668.21	507.24	531.76	584.21	527.2	0.00413807
B4galt4	528.16	571.34	547.61	475.42	481.27	502.29	488.03	0.00414967
Lamb2	118.06	152.96	149.19	84.87	95.33	91.32	96.28	0.00433528
Isg15	41.94	53.98	38.41	26.52	19.58	25.07	23.9	0.00462895
Fcgr3	1915.35	1761.25	1420.4	2380.4	2703.12	2866.44	2419.56	0.00466167
Acad10	45.05	35.99	41.99	29.17	26.28	30.89	25.23	0.00468775
Dusp6	2797.68	2334.84	2428.07	3605.08	3427.6	3272.93	3110.77	0.00469888
Ski	405.44	456.62	551.19	682.29	746.63	721.65	864.51	0.00476672
Lrp6	99.42	83.23	127.75	175.71	171.07	155.79	154.04	0.00487703
F11r	3968.95	3880.15	3284.78	2857.8	2880.89	2844.5	2786.08	0.00491259
Tnfrsf4	17.09	29.24	28.59	8.62	8.24	4.48	9.96	0.00493893
Psmb8	650.88	724.29	726.28	580.84	614.21	584.66	563.06	0.00518421
C4a	77.67	116.97	78.61	47.08	29.89	23.28	29.88	0.00522513
Icam1	388.35	328.41	301.05	244.67	236.51	236.37	222.44	0.00540135
Stat5a	119.61	125.96	112.56	68.96	96.36	75.21	87.65	0.00540705
Crem	26.41	33.74	24.12	11.94	13.91	18.35	13.28	0.00543116
Sirpa	8101.01	7890.76	8103.41	7517.82	7129.32	6902.65	7375.55	0.00545251
Ccrl2	256.31	242.93	194.75	164.44	137.58	157.58	146.08	0.00554914
Cyr61	26.41	31.49	15.19	6.63	5.15	5.37	5.98	0.00589308
Cx3cr1	20910.4	21499.4	22712	23918.7	25918.8	25261.7	24382.2	0.00593465
Peli1	775.15	778.28	687.86	624.61	513.73	499.6	459.48	0.00593559
Fcgr1	2459.04	2397.82	2405.74	2052.85	2272.87	2183.74	2121.43	0.00602367
Il15ra	46.6	53.98	42.88	35.14	31.43	25.96	33.2	0.0060518
Zfp148	257.87	258.68	248.35	213.51	191.17	223.39	222.44	0.00606339
Mx2	45.05	35.99	41.09	25.86	27.82	22.83	31.21	0.00606481
Il1rap	59.03	67.48	54.49	38.46	43.8	36.71	46.48	0.00612213
Fosb	3203.12	3209.84	3006.95	4188.57	3921.23	3611.37	4308.6	0.00622778
H2-D1	1752.24	1732.01	1624.08	1457.41	1530.36	1388.68	1516.54	0.00624158
Cd86	761.17	875	741.46	649.14	632.24	616	593.6	0.00625987
Tyrobp	7241.98	7022.5	7167.2	5728.87	6431.64	6322.91	5629.93	0.00629862
Map2k1	588.74	546.59	569.95	462.16	506.51	493.78	438.89	0.00653589
Pdgfa	169.32	200.19	159.91	127.31	132.94	121.77	134.13	0.00685923
Met	21.75	35.99	25.91	11.27	11.34	8.51	13.94	0.00698769
Znrf2	1133.99	1180.91	1025.54	889.17	906.88	865.8	972.07	0.00728438
Cytip	24.85	24.74	23.23	17.9	14.43	16.12	20.58	0.00741543
Cd83	452.04	391.39	333.21	240.03	276.19	261.89	209.16	0.00742151
Ccl7	24.85	26.99	33.95	19.23	10.31	6.72	10.62	0.00745975
Serpine1	135.15	137.21	187.6	310.98	245.79	228.76	268.25	0.0075489
Stat6	669.52	677.06	636.95	531.11	602.35	564.96	513.26	0.00804543
Il18r1	32.62	35.99	22.33	17.9	13.4	14.33	11.95	0.00813152
Il1rl1	48.16	56.23	55.39	45.09	34.52	37.6	35.19	0.00819766
Tuba1a	691.27	683.81	588.71	755.89	832.17	829.09	875.8	0.00865531
Mif	102.52	92.22	130.43	146.54	148.4	148.18	150.06	0.00880582
Usp18	15.53	20.24	22.33	11.94	7.73	9.4	12.62	0.00885465
Ptgs1	3069.53	2991.65	3450.94	3815.27	3873.82	3573.31	3758.82	0.00907075
Csf3r	1051.66	1012.21	1231.9	828.83	877.51	875.2	855.21	0.00918909
Col1a2	20.19	17.99	13.4	7.96	3.09	2.24	9.96	0.00934015
Areg	18.64	29.24	17.87	7.29	8.24	5.37	11.29	0.00953826
Vamp2	183.3	202.44	234.95	152.5	154.58	135.64	158.03	0.00960346
Enc1	144.47	159.7	168.84	114.05	113.88	127.59	135.45	0.00997079
Cd276	51.26	60.73	69.68	34.48	45.86	38.95	33.86	0.0100095
Sgpp1	142.91	148.46	167.05	181.02	180.86	186.68	203.84	0.0104688
Dnajb6	344.86	407.13	431.48	496.63	517.85	477.67	476.08	0.0104843
Il1r1	34.17	33.74	24.12	17.24	14.94	17.01	21.91	0.0106502
Mafb	4613.61	4341.27	5184.89	5903.26	5731.38	5491.14	5487.17	0.011198
Csf2ra	187.96	188.95	230.48	162.45	134.49	114.6	140.1	0.0113293
Ccr1	1008.16	897.49	565.48	360.71	435.92	346.95	378.47	0.011419
Armc1	170.87	137.21	167.05	101.45	125.73	120.87	116.86	0.0116071
Cxcl11	24.85	24.74	12.51	3.98	6.7	6.27	9.3	0.0118613
H2-Q1	250.1	168.7	193.85	131.29	124.18	104.31	130.81	0.0126574
Adamts17	18.64	13.5	12.51	2.65	4.64	5.82	9.96	0.0130805
Tnfrsf11a	251.65	218.19	268.89	327.55	291.13	302.18	298.13	0.0132768
Rasal1	13.98	29.24	18.76	5.97	7.21	2.69	7.3	0.0134958
Cnn2	74.56	69.73	60.75	42.44	57.2	46.56	37.18	0.0137742
Csf1r	16918.1	17277.3	17805	14695.5	15299.5	16436.7	15757.7	0.0143079
Nos2	24.85	53.98	30.37	9.95	8.76	3.58	10.62	0.0146794
Arg1	12.43	17.99	14.29	9.28	8.76	3.58	7.97	0.0148073
Tlr4	731.65	679.31	618.19	515.2	573.5	590.93	543.14	0.0160717
Rab20	194.18	188.95	168.84	151.18	165.92	138.33	142.76	0.0161488
Mrc1	27.96	31.49	16.97	11.94	10.31	14.77	10.62	0.0168773
Cd14	1722.73	1684.77	1742	1619.86	1640.11	1531.93	1624.77	0.0174583
Raf1	156.89	188.95	194.75	221.46	232.39	205.93	229.07	0.0176181
Osm	149.13	119.22	148.29	116.04	108.21	100.28	102.92	0.0176355
2900026A02Rik	21.75	31.49	30.37	38.46	39.16	48.8	39.18	0.0178097
Ptgds	26.41	38.24	22.33	17.24	14.94	8.06	11.29	0.017997
Sesn1	566.99	596.08	596.75	638.53	626.06	670.61	622.82	0.018069
Tspan7	657.09	760.28	665.53	545.7	585.35	569.44	618.83	0.0180716
Col4a1	13.98	22.49	14.29	27.85	29.89	29.99	22.58	0.0186568
Ctsa	88.54	85.48	88.44	72.94	55.65	73.42	75.03	0.0205765
Nfatc1	306.02	335.15	329.64	270.53	282.88	276.21	306.1	0.0205943
Clic4	40.39	38.24	29.48	27.85	27.31	24.17	25.23	0.020824
Klf10	37.28	51.74	40.2	31.16	25.76	13.88	25.9	0.0209344
Vwa5a	911.85	823.27	795.06	720.09	770.33	734.18	719.1	0.0217227
Jak3	184.86	265.42	273.36	173.06	163.34	146.39	162.01	0.0224207
Akap13	189.52	177.7	206.36	155.82	161.28	128.03	164.67	0.0237713
Hif1a	601.17	596.08	583.35	553.66	567.83	561.38	519.9	0.0239151
Nfkb1	517.28	566.84	596.75	669.69	659.55	600.33	650.04	0.0245083
Ifngr1	4368.18	4087.09	4003.02	4657.36	4832.75	4908.72	4367.7	0.0245663
Tgm2	393.01	400.39	531.53	269.87	344.2	325.9	289.5	0.0253704
Pdgfb	905.64	791.77	893.33	760.53	670.89	584.66	740.34	0.026206
Lrp5	685.05	643.32	730.74	598.08	619.36	547.05	618.17	0.0263574
Eif4ebp2	132.04	141.71	134.89	161.79	173.13	142.81	164.67	0.0277831
Trex1	121.17	110.22	91.12	82.22	85.54	86.85	84.99	0.0287627
Cd1d1	169.32	141.71	181.35	123.33	127.79	131.17	142.09	0.0290604
Siglec1	23.3	11.25	23.23	8.62	7.21	9.85	9.96	0.0296837
Myc	265.63	276.67	332.32	250.64	236	219.81	234.39	0.0302715
Ccl12	1477.29	1266.39	1591.92	1157.71	1174.82	748.06	1024.53	0.0313909
Txndc16	147.57	143.96	118.81	111.39	112.84	115.05	92.29	0.031909
Ripk2	93.2	87.73	98.27	61.66	83.47	69.39	81.01	0.0326948
Nfatc2	270.29	206.94	289.44	328.88	353.48	295.02	354.57	0.0334387
Map2k3	93.2	112.47	100.05	86.86	85.54	85.95	91.63	0.034565
Cxcl13	391.46	206.94	182.24	157.81	62.35	25.07	48.47	0.0350612
Il10ra	2207.39	2004.18	2334.27	1999.14	1919.39	1833.21	1943.48	0.0353309
Nod2	40.39	42.74	40.2	29.17	32.98	25.52	38.51	0.0358047
Pparg	13.98	13.5	8.93	5.97	4.12	5.82	9.96	0.0358212
Casp1	237.67	215.94	213.51	194.94	197.86	204.14	171.31	0.0359986
Ptgs2	21.75	17.99	11.61	10.61	5.67	9.4	10.62	0.0364864
Ikzf1	1082.72	1070.7	1176.52	1247.89	1206.25	1163.05	1272.86	0.0373047
Socs1	35.73	44.99	35.73	34.48	28.34	22.83	23.9	0.0373342
Cstb	433.4	454.37	385.92	387.89	367.9	375.6	363.2	0.0374275
Tep1	205.05	281.17	309.99	175.05	203.53	165.64	199.2	0.0377821
Stab1	377.48	470.12	550.29	628.58	700.26	603.01	552.44	0.0380362
Pdcd1	20.19	26.99	19.65	19.23	6.7	4.92	10.62	0.0380513
Sp4	104.08	143.96	152.76	82.88	101.51	85.51	105.57	0.0382062
Angpt2	23.3	42.74	19.65	10.61	13.4	9.85	13.94	0.041909
Btk	399.23	400.39	412.72	352.09	394.7	371.12	339.3	0.0425267
Stat5b	138.25	132.71	148.29	175.71	145.82	162.5	177.95	0.0428709
Tm7sf3	97.86	76.48	122.39	64.32	69.05	62.67	75.03	0.0432348
Gpr183	657.09	584.83	658.39	696.22	729.11	699.26	672.62	0.0435132
Kalrn	15.53	9	17.87	6.63	5.67	4.48	10.62	0.0440749
Il9	13.98	29.24	27.69	5.3	8.76	11.64	16.6	0.0459117
Cd69	20.19	42.74	20.55	11.94	12.88	11.64	7.3	0.0462849
Rnd3	13.98	24.74	10.72	10.61	5.15	2.24	4.65	0.0465969
Ctnnb1	955.34	949.23	931.74	960.78	1054.25	1036.81	996.64	0.0471992
Cd99	24.85	38.24	16.97	13.26	12.37	9.4	15.27	0.0472357
Ptgdr	10.87	22.49	13.4	3.98	7.21	3.58	10.62	0.047347
Mapk14	667.96	589.33	694.12	798.99	743.02	701.95	729.72	0.0481812
Gpr65	121.17	150.71	82.19	87.52	69.56	70.28	58.43	0.0494775
Nfkbiz	1247.38	1003.21	1237.26	1007.86	937.28	907.88	1027.19	0.0495154
Pfdn6	128.93	143.96	134.89	143.88	158.7	157.13	144.75	0.0504954
S100a11	29.51	22.49	33.05	14.59	22.67	21.94	19.92	0.052035
Syk	554.57	524.1	556.55	454.86	488.99	490.2	533.84	0.0531353
Il17ra	810.88	683.81	706.62	619.3	618.33	681.36	644.07	0.0540637
Siglecf	76.12	83.23	83.97	79.57	57.2	49.24	44.49	0.0551498
Mmp1a	12.43	33.74	16.08	9.95	4.12	6.27	5.98	0.0551769
Pdcd1lg2	13.98	26.99	8.93	5.97	4.64	4.03	6.64	0.0556316
Nectin2	259.42	191.2	234.95	270.53	277.22	263.68	268.91	0.0584958
Fpr3	31.07	74.23	24.12	14.59	8.76	6.72	13.28	0.0594216
Hbegf	68.35	85.48	47.35	46.41	39.68	39.84	49.13	0.0604659
Runx2	15.53	40.49	26.8	11.27	8.24	6.72	18.59	0.0606181
Gnai3	461.36	389.14	438.63	393.2	397.28	362.61	362.54	0.060715
Il6	88.54	71.98	97.37	69.62	59.77	69.39	35.19	0.0613371
Cxcr3	18.64	26.99	12.51	11.27	8.76	7.16	13.28	0.0615538
Cysltr1	472.24	395.89	369.84	354.74	362.24	345.6	328.67	0.0621315
Ifnb1	7.77	20.24	15.19	8.62	5.67	3.13	7.97	0.0623814
Il13	17.09	22.49	19.65	11.27	11.85	10.3	19.26	0.0630035
Icos	13.98	33.74	29.48	9.95	15.97	11.64	15.27	0.0646647
H2-DMa	681.95	526.35	516.35	509.23	444.17	449.46	435.57	0.0655666
Cbr1	90.1	107.97	113.45	83.55	79.87	80.58	98.27	0.0660659
Il1r2	23.3	33.74	16.08	10.61	6.7	8.95	19.92	0.0668599
Ccl3	1273.79	1225.9	1051.45	1121.9	901.73	952.2	1016.56	0.067304
Tek	21.75	47.24	16.97	10.61	8.24	11.64	10.62	0.0677092
H2-DMb1	181.75	170.95	171.52	197.59	216.93	217.12	176.62	0.0680473
Nr4a1	125.83	182.2	133.11	116.7	108.72	64.46	108.89	0.0682127
Ccl2	549.91	472.37	588.71	482.71	427.68	250.7	383.78	0.0686357
Anxa4	100.97	123.71	98.27	73.6	90.17	86.4	97.61	0.0695473
Traf6	135.15	112.47	142.93	99.46	120.57	106.1	109.56	0.0700552
Zmpste24	144.47	150.71	129.53	127.97	135	123.56	122.17	0.0701121
H2-Ab1	114.95	125.96	40.2	49.73	44.83	34.02	37.18	0.0716322
Tnfrsf1a	813.98	919.99	921.02	919.67	975.41	966.97	1001.29	0.0741116
Stat3	366.6	445.37	379.67	350.76	352.96	341.13	359.22	0.0777478
C3ar1	1363.89	1228.15	1304.26	1102.01	1258.3	1092.77	1219.74	0.0787846
Igf2	12.43	15.75	12.51	13.26	9.27	9.4	9.3	0.079297
Vrk2	97.86	130.46	116.13	143.88	134.49	123.11	142.76	0.0805991
Cxcl16	293.59	231.68	189.39	184.99	183.44	160.27	191.89	0.0807056
Acot3	12.43	31.49	12.51	7.96	4.64	7.16	8.63	0.0824153
Ptpn14	9.32	20.24	10.72	9.28	6.7	5.37	5.98	0.0826195
Psmb9	119.61	139.46	118.81	109.41	103.05	116.39	116.2	0.0827254
Thbd	9.32	22.49	16.08	9.95	6.7	4.03	11.29	0.0852281
Sqstm1	574.76	607.33	536	659.75	642.03	616.89	585.64	0.092339
Fut4	45.05	53.98	34.84	39.12	31.95	30.44	34.53	0.0940482
Hpgds	1048.55	1041.45	1125.6	991.94	1043.94	973.69	863.84	0.0940572
Tap1	149.13	191.2	168.84	188.97	199.93	183.99	196.54	0.0953489
Serpinb6a	17.09	20.24	16.97	13.92	17	8.95	14.61	0.0963877
Faf1	32.62	26.99	16.97	15.25	19.58	16.12	18.59	0.0983193
Egf	15.53	33.74	20.55	17.9	11.85	10.3	13.28	0.100357
Mob3c	160	134.96	149.19	135.27	125.73	142.81	127.49	0.102781
Tapbp	807.77	749.04	799.53	728.71	738.39	779.84	716.44	0.102819
Il4ra	343.3	418.38	435.05	356.73	349.36	358.14	339.96	0.103982
Fzd6	7.77	26.99	10.72	7.29	5.15	1.79	5.31	0.10404
Enpep	7.77	22.49	9.83	7.96	3.61	4.92	5.31	0.104713
Ctsd	38389.3	40585.2	45463.4	33879.9	37231.6	40554.6	34222.5	0.105611
Cd47	483.11	501.61	463.64	505.92	517.85	534.97	488.69	0.105679
Cxcl14	57.48	35.99	28.59	27.85	30.92	21.04	21.91	0.106954
Vegfa	26.41	74.23	38.41	21.88	22.16	21.04	27.22	0.113142
Tlr2	278.06	240.68	262.64	356.07	279.28	277.11	310.08	0.113876
Ceacam1	191.07	177.7	146.51	158.47	149.43	149.52	135.45	0.115973
Tlr11	13.98	40.49	9.83	8.62	7.73	4.48	2.66	0.116276
Mcm5	51.26	51.74	65.21	49.07	41.74	35.81	53.12	0.119974
Pros1	1183.7	1115.68	1064.85	1200.15	1255.21	1144.7	1181.89	0.120565
Klf4	1054.76	1302.38	830.8	1330.11	1142.88	1474.63	1344.57	0.121308
Timd4	35.73	105.72	25.01	23.21	13.4	10.74	15.27	0.121903
H2-Aa	107.18	112.47	20.55	35.81	36.07	33.58	29.22	0.12263
Birc3	136.7	110.22	100.05	146.54	133.97	120.87	156.04	0.124606
Cdh4	13.98	24.74	21.44	14.59	11.34	10.74	18.59	0.126991
Adamts12	12.43	15.75	10.72	10.61	6.18	10.3	11.29	0.127016
H2-Ob	225.24	263.18	259.96	236.05	217.45	238.16	219.12	0.130501
Rin2	925.83	830.01	1010.36	832.81	859.48	840.73	836.62	0.131011
Cybb	110.29	53.98	27.69	26.52	27.82	29.99	25.9	0.134385
Cd80	290.49	276.67	214.4	230.75	233.42	220.25	213.14	0.136087
Smad2	206.6	173.2	201	176.37	160.25	184.89	178.61	0.141348
Icosl	1219.42	744.54	1004.1	855.35	764.15	812.08	553.76	0.14186
Mertk	1673.02	1916.46	2146.67	2191.43	2205.37	1953.64	2254.23	0.146784
Sema6d	31.07	42.74	33.05	25.2	27.31	31.34	33.2	0.14749
Tgfbr3	7.77	35.99	23.23	16.58	8.76	7.61	6.64	0.150866
Hpgd	2024.09	1653.28	1482.93	1995.82	1996.68	2028.4	1828.62	0.153233
Cd74	333.98	368.9	172.41	232.07	218.48	168.32	188.57	0.153259
Twistnb	153.79	182.2	155.44	152.5	150.46	154.89	135.45	0.156366
Ifnar1	411.65	344.15	427.91	383.25	363.27	327.7	321.37	0.159125
Hras	100.97	110.22	98.27	89.51	105.63	87.3	92.29	0.159242
Coasy	82.33	62.98	72.36	79.57	98.42	87.74	75.03	0.160238
Bcl10	347.96	375.64	363.59	368	401.4	367.09	408.35	0.161562
Fem1c	222.14	209.19	208.15	210.85	208.69	183.1	193.22	0.161899
Rictor	124.27	146.21	123.28	104.76	128.3	124.01	100.93	0.162209
Prdx1	32.62	42.74	33.95	37.13	28.34	27.31	27.89	0.162474
Id2	860.59	827.76	929.06	875.91	823.92	656.29	719.1	0.165582
Cd274	54.37	49.49	55.39	61	65.44	55.06	53.78	0.166997
Trafd1	125.83	150.71	179.56	122	128.3	126.69	141.43	0.16732
Pbx3	60.58	56.23	46.45	43.76	42.25	49.24	53.12	0.170952
Clec7a	141.36	134.96	68.79	94.82	87.6	68.05	78.35	0.171612
Fgf2	12.43	26.99	10.72	11.27	10.31	8.06	9.3	0.17319
Adamts1	566.99	341.9	513.67	411.76	388.52	391.71	248.99	0.174608
S100a10	65.24	51.74	53.6	56.36	71.62	69.84	63.74	0.175029
Birc2	138.25	139.46	139.36	148.53	117.48	108.78	114.87	0.175507
Mpeg1	3735.94	3297.56	2964.97	3132.31	3030.32	3062.52	2853.81	0.177396
S1pr1	48.16	33.74	25.01	32.49	21.64	24.17	25.23	0.181259
Cav1	18.64	35.99	19.65	14.59	13.4	12.09	23.9	0.183176
Nr1h3	13.98	17.99	12.51	10.61	6.7	4.92	16.6	0.187375
Nmb	17.09	31.49	18.76	16.58	12.88	18.35	17.26	0.188083
Ell2	21.75	49.49	25.91	18.57	24.73	22.83	18.59	0.19324
Ccr4	13.98	11.25	8.04	7.96	5.15	4.92	11.95	0.196318
Tnfsf4	20.19	6.75	10.72	10.61	6.18	5.37	6.64	0.198179
Top2a	41.94	11.25	16.08	14.59	12.88	9.85	5.98	0.198565
Pycard	63.69	62.98	89.33	62.99	58.74	65.36	55.11	0.198828
Mrc2	46.6	40.49	75.04	75.59	71.11	73.87	56.44	0.199751
Pde4a	86.99	62.98	72.36	59.68	71.62	62.67	63.74	0.200899
C1qc	24009.4	24239.1	25694.9	22474.5	24519.8	24374.4	22552.9	0.202097
Map2k4	191.07	209.19	169.73	169.74	184.47	179.07	157.36	0.203303
Plaur	49.71	49.49	36.63	45.09	36.58	27.31	39.18	0.20665
Tnfrsf12a	59.03	85.48	50.92	51.06	43.8	56.41	55.11	0.207138
Elovl6	6.21	29.24	19.65	13.26	7.73	10.74	8.63	0.211227
Daglb	815.54	785.03	808.46	787.72	849.17	841.17	838.61	0.211653
Tnfrsf1b	532.82	539.85	616.4	625.27	601.32	568.54	608.21	0.212115
Vasp	520.39	517.35	667.32	630.57	678.61	681.36	573.02	0.215743
Cd247	18.64	22.49	11.61	17.24	13.91	10.74	9.3	0.217011
C1qa	14221.4	15617.3	15968.3	15536.9	16612.9	17986.1	15529.3	0.220899
Tlr7	815.54	803.02	862.06	719.42	707.47	856.4	788.15	0.232447
Ikbke	24.85	17.99	19.65	14.59	22.67	12.98	16.6	0.234218
Txn1	442.72	350.9	360.91	326.89	360.18	369.78	338.63	0.239563
Skil	2048.94	1864.72	2299.43	2028.97	1996.68	1659.97	1819.32	0.240065
Gtf2h2	1175.93	1063.95	1260.49	1092.07	1202.65	994.28	940.2	0.245713
Nectin1	15.53	35.99	10.72	9.28	14.94	12.09	11.95	0.246977
Pggt1b	212.82	247.43	212.61	201.57	206.11	187.57	229.07	0.251976
Nlrp3	699.03	1023.46	800.42	623.94	649.76	821.48	764.91	0.252894
Vav2	598.06	571.34	608.36	724.73	690.47	538.1	662.66	0.265473
Hivep1	118.06	143.96	120.6	168.42	132.94	124.45	152.05	0.266755
Map3k4	83.88	67.48	102.73	58.35	76.78	62.67	84.99	0.267665
C1qb	20155.4	20745.8	21404.2	17695.8	19629.3	21939.9	17681.9	0.269259
Egr3	167.77	125.96	252.81	176.37	148.91	81.03	128.81	0.272374
H2-Eb1	21.75	22.49	9.83	17.9	10.82	13.88	9.3	0.273121
Ccr3	18.64	31.49	28.59	17.9	26.28	17.91	23.24	0.282553
Cd34	885.44	557.84	450.24	608.03	467.35	448.57	424.95	0.283523
Tlr1	178.64	177.7	188.49	176.37	190.65	144.6	154.04	0.285835
Dusp1	9481.99	8956.95	8339.25	10030.2	9447.02	9402.89	8777.89	0.286855
Gem	133.59	182.2	120.6	136.59	117.48	119.98	130.81	0.297749
Ltb4r1	18.64	38.24	7.15	15.91	10.31	9.85	13.28	0.299078
Insig1	128.93	119.22	142.04	124.66	126.24	108.78	126.16	0.301501
Cd180	1172.82	1286.63	1504.37	1282.37	1321.16	1056.5	1115.5	0.303449
Lag3	768.94	996.47	823.65	767.83	782.7	738.21	864.51	0.306913
Pim2	114.95	65.23	75.93	75.59	62.86	70.28	73.7	0.309947
Tnf	93.2	96.72	107.2	112.06	71.11	62.67	90.3	0.315826
Apoe	264.08	260.93	128.64	222.79	178.28	144.6	127.49	0.319249
Nfil3	66.8	105.72	56.28	43.1	66.99	67.15	65.73	0.329681
H2-T23	228.35	206.94	226.91	206.88	231.87	191.6	203.18	0.334872
Tlr3	229.9	227.19	219.76	234.06	220.54	247.56	230.4	0.336825
Maff	9.32	22.49	16.08	15.25	13.91	11.64	6.64	0.339834
Tlr5	60.58	65.23	95.59	59.01	76.78	47.01	63.08	0.34053
Ncf2	1213.21	1198.91	1248.88	1219.37	1321.16	1351.52	1189.86	0.342062
Vcam1	29.51	20.24	12.51	35.14	35.04	21.04	19.26	0.343648
Nfkbia	330.88	305.91	383.24	356.73	312.77	295.46	282.86	0.34605
Insr	99.42	67.48	71.47	93.49	82.96	82.82	98.27	0.347331
Fyn	59.03	83.23	72.36	67.63	93.26	87.74	75.03	0.348318
Fbxl7	13.98	29.24	10.72	11.94	11.34	8.95	17.93	0.35036
Itga5	38.84	76.48	49.13	49.07	51.01	35.81	41.17	0.351936
Adgre1	1579.81	1734.26	1687.5	1584.72	1704.01	1617.44	1518.53	0.352474
Cd68	2900.21	2319.09	2487.03	2514.34	2470.73	2368.18	2279.46	0.354244
Bcl2	41.94	49.49	57.17	41.77	45.86	34.47	52.45	0.35431
Gadd45b	24.85	33.74	22.33	25.2	37.61	28.2	34.53	0.36593
Hist1h1c	1079.62	937.98	1602.64	1430.89	1637.02	1289.29	1250.28	0.370225
Fzd4	73.01	89.97	88.44	82.22	86.57	90.43	105.57	0.371043
Nrip3	12.43	17.99	8.04	9.95	8.76	4.48	14.61	0.373008
Tuba4a	27.96	31.49	28.59	42.44	21.13	34.47	43.16	0.375543
Ier3	132.04	103.47	127.75	200.25	155.1	91.77	143.42	0.377168
Plau	329.32	335.15	319.81	318.27	332.87	325.9	296.14	0.378201
Il15	34.17	40.49	29.48	36.47	33.49	28.2	25.23	0.379909
Terf2ip	99.42	130.46	96.48	114.71	122.63	119.08	114.21	0.388325
Enpp2	59.03	71.98	104.52	181.68	133.46	112.81	31.87	0.388948
Dusp2	21.75	24.74	18.76	37.79	20.61	19.7	27.89	0.399745
Ccl24	82.33	22.49	51.81	39.12	40.19	36.71	39.84	0.402405
Ccl6	142.91	256.43	130.43	156.48	158.19	148.63	114.21	0.40787
Acox1	149.13	177.7	152.76	140.57	136.03	147.28	171.97	0.408717
Prkci	94.76	96.72	77.72	78.24	85.54	80.58	92.29	0.41322
Tlr12	76.12	78.73	90.23	87.52	102.02	73.87	90.97	0.414707
Pik3cg	591.85	665.81	607.47	579.52	616.27	642.86	513.26	0.417607
Il4i1	13.98	22.49	16.08	15.25	14.94	12.09	18.59	0.426521
Mx1	54.37	78.73	58.96	61	78.84	65.81	79.01	0.427593
Nfkbie	96.31	76.48	86.65	93.49	76.26	72.97	78.35	0.427728
Il3ra	29.51	53.98	56.28	35.81	41.74	35.37	47.14	0.442489
Rasgrf2	71.46	114.72	100.05	90.18	99.96	73.42	75.03	0.445892
Btg2	5631.1	5371.47	6331.04	6334.25	6407.94	5328.19	6311.18	0.449095
Tlr13	775.15	731.04	867.42	677.65	765.18	859.08	648.05	0.449753
Furin	411.65	348.65	333.21	399.83	374.6	366.2	386.44	0.465417
Casp7	74.56	98.97	101.84	83.55	98.42	84.16	71.05	0.479356
Marcksl1	251.65	276.67	384.13	326.23	285.98	216.23	254.31	0.479574
Acly	601.17	607.33	527.07	568.25	630.69	646.89	565.72	0.492314
Golim4	52.82	49.49	50.03	49.73	58.23	46.56	60.42	0.495726
Ercc1	73.01	87.73	76.83	80.23	73.68	76.55	74.37	0.497683
Smad7	865.25	755.79	1093.44	885.19	891.42	632.56	887.75	0.505558
Traf2	192.62	177.7	207.25	167.76	182.92	176.38	207.83	0.510985
Kitl	118.06	94.47	145.61	129.3	128.82	135.64	119.52	0.521404
Tlr6	260.97	254.18	201	228.09	224.66	227.86	231.07	0.528226
Tgfb1	1724.28	1824.23	1969.8	1775.02	1867.35	1795.16	1736.32	0.528589
Bid	170.87	179.95	189.39	158.47	197.35	177.73	152.05	0.531356
Cxcl2	4.66	9	12.51	8.62	6.18	5.82	8.63	0.531905
Ets1	472.24	512.85	532.43	471.44	464.26	489.3	534.51	0.532893
Ccl9	278.06	386.89	226.91	305.01	273.09	263.68	233.72	0.539097
Prdx3	293.59	285.67	299.27	287.77	306.59	295.02	296.8	0.541294
Sptbn1	24.85	40.49	20.55	29.17	21.13	20.59	28.55	0.541819
Batf	34.17	33.74	30.37	27.19	26.79	30.89	37.85	0.543606
Cebpd	184.86	170.95	202.79	208.87	217.45	166.09	192.56	0.543945
Fscn1	2911.08	3070.38	3559.03	2800.12	3117.92	3043.27	3246.22	0.544217
Flnb	69.9	53.98	75.93	70.28	62.35	67.6	88.31	0.54982
Ccr2	71.46	71.98	93.8	65.64	87.08	77	65.07	0.564877
Dhrs3	128.93	141.71	134	135.93	136.55	131.62	147.4	0.578624
Lat2	296.7	258.68	256.39	315.62	286.49	257.86	266.26	0.583508
Crip1	31.07	20.24	24.12	25.86	20.61	19.7	26.56	0.586272
Serpinb9	21.75	31.49	28.59	19.23	26.28	22.38	31.87	0.586911
Daxx	24.85	17.99	29.48	33.82	24.73	19.7	28.55	0.589659
Ltb	69.9	94.47	69.68	95.48	64.41	56.41	67.73	0.590012
H2-M3	99.42	78.73	50.92	87.52	103.05	80.58	67.73	0.592254
P2rx1	38.84	76.48	73.25	38.46	52.56	57.75	73.04	0.597701
Pbx1	38.84	49.49	44.67	34.48	45.86	44.32	43.82	0.603641
Calr	4450.51	4689.92	4595.3	3998.94	4770.4	4849.63	4150.57	0.62421
Tnfaip3	703.69	634.32	672.68	776.45	683.25	597.64	721.09	0.629728
Edn1	37.28	29.24	48.24	36.47	39.68	28.65	37.18	0.631327
Slc16a6	557.67	659.06	735.21	700.86	739.93	610.18	661.99	0.631685
Hdac5	242.33	213.69	282.29	226.77	246.82	210.41	259.62	0.648154
Kcnq1ot1	46.6	56.23	81.29	57.69	46.37	50.59	70.38	0.651344
Ndufa7	344.86	328.41	388.6	334.18	370.48	349.63	325.35	0.654821
S100a4	10.87	29.24	18.76	7.96	18.03	15.67	25.23	0.655866
Vav1	1199.23	1142.68	1398.06	1301.59	1222.74	1141.56	1177.25	0.659261
Lpl	99.42	47.24	39.31	70.28	57.71	41.63	49.8	0.697891
Hist2h2aa1	2819.43	2748.72	3676.95	3087.89	3260.65	2635.89	2899.62	0.72342
Ido1	9.32	17.99	9.83	13.26	7.73	8.51	15.27	0.725256
Nod1	68.35	71.98	82.19	82.88	72.14	67.15	83	0.731479
Prkca	91.65	191.2	130.43	114.05	125.21	113.71	160.68	0.748247
Egr2	45.05	29.24	32.16	35.81	30.92	22.38	43.82	0.750127
Adora3	618.26	600.58	557.44	598.75	600.29	547.5	665.31	0.750196
Hgf	15.53	24.74	22.33	19.23	21.13	22.83	16.6	0.755748
Cdkn1a	43.5	89.97	73.25	79.57	64.41	69.84	77.02	0.765593
Nr2f6	99.42	92.22	104.52	111.39	108.21	85.51	98.93	0.772049
Fadd	24.85	24.74	23.23	17.9	23.19	25.07	27.89	0.775662
Hdac6	49.71	47.24	60.75	48.4	49.98	44.32	61.09	0.779644
H2-DMb2	40.39	44.99	33.05	47.08	35.55	42.98	37.18	0.787116
Irf8	800	794.02	856.7	830.82	800.22	811.18	848.57	0.79341
Itgax	24.85	15.75	20.55	23.21	17.52	15.67	29.88	0.797255
Tap2	251.65	213.69	240.31	243.34	224.14	215.78	244.35	0.803342
Ccr9	6.21	13.5	15.19	8.62	6.18	11.64	16.6	0.813731
Tnfaip8	324.66	364.4	304.63	307	335.96	350.53	349.92	0.817519
Alox5	180.2	155.21	237.63	191.63	208.69	196.53	185.25	0.840174
Myd88	197.28	200.19	208.15	192.95	206.11	218.02	182.6	0.845618
Atf3	3720.41	3306.56	4472.02	4430.59	3616.7	2891.51	4024.41	0.855827
Tnfsf10	46.6	51.74	49.13	50.39	52.04	44.77	51.13	0.860565
Ctsl	360.39	281.17	377.88	314.96	336.47	366.64	320.7	0.864058
Il1a	139.81	125.96	134	167.76	139.64	90.88	121.51	0.871087
Msh2	108.74	132.71	87.55	104.76	110.78	102.96	112.88	0.8779
Ly6c1	18.64	15.75	19.65	17.24	15.46	17.01	21.25	0.882536
Il18	128.93	182.2	182.24	139.24	186.53	156.69	164	0.886045
Bcl6	29.51	47.24	36.63	53.05	32.46	32.68	37.18	0.889614
Rab3d	20.19	33.74	36.63	27.85	31.43	26.41	32.54	0.895954
Itgb1	1500.59	1491.33	1423.97	1421.61	1558.7	1490.75	1391.71	0.902238
Tfcp2	79.22	60.73	89.33	82.88	90.69	71.63	55.77	0.921163
Batf3	77.67	62.98	81.29	74.93	75.75	60.88	86.98	0.936906
Was	113.4	137.21	141.15	134.6	145.82	111.47	126.82	0.938455
Krba1	41.94	58.48	61.64	57.02	50.5	38.95	67.06	0.944084
Ccl22	13.98	15.75	10.72	11.94	13.4	7.16	20.58	0.953884
Irf3	211.26	229.43	228.69	225.44	229.3	217.12	221.77	0.963522
Ccr5	1342.14	1525.07	1781.3	1526.37	1574.67	1374.8	1741.63	0.973457
Sema4b	178.64	213.69	212.61	212.84	201.99	194.29	198.53	0.981161
Cebpa	4424.1	3819.41	3605.48	3965.78	3938.75	3879.07	3995.2	0.981812
Cd151	245.44	335.15	251.92	258.59	290.1	258.31	300.79	0.984596
Ifnar2	562.33	578.09	527.07	543.05	538.98	620.47	522.56	0.988523
Map2k2	197.28	164.2	193.85	184.33	181.38	187.13	187.91	0.993433
