# Supplementary material for: Nasal administration of anti-CD3 monoclonal antibody ameliorates disease in a mouse model of Alzheimer’s disease
Source: Proc Natl Acad Sci U S A. 2023 Sep 5;120(37):e2309221120. doi: 10.1073/pnas.2309221120 (PMC10500187; doi:10.1073/pnas.2309221120)
Supplement: Supplementary file 3 — Dataset S02 (XLSX) [file pnas.2309221120.sd02.xlsx]

## Sheet: Male
Genes	IC M1 - Cortex	IC M2 - Cortex	IC M3 - Cortex	ACD3 M1 - Cortex	ACD3 M2 - Cortex	ACD3 M3 - Cortex	T-Test
Trpm2	112.78	113.34	113.62	140.94	142.65	142.93	1.71221e-06
Htr5a	130.76	128.03	129.69	152.05	151.73	151.19	1.18551e-05
Pgam1	2511.35	2599.47	2537.59	2173.95	2141.5	2096.07	0.000281959
Crtc2	42.5	41.98	43.61	48.69	49.06	49.57	0.000297285
Atp6v1e1	5390.45	5593.53	5500.98	4725.46	4774.54	4821.71	0.000374342
Pqbp1	373.47	376.75	389.07	301.53	313.46	291.65	0.00060183
Atp6v0d1	3028.66	3135.74	3098.82	2588.24	2427.7	2401.77	0.000747634
Cacna1a	754.3	831.16	804.55	1026.75	989.43	1021.19	0.00104579
Ppt1	658.69	668.5	672.56	783.31	775.92	823.72	0.00115808
Camk4	1936.84	1986.6	1978.65	2233.75	2360.47	2335.67	0.00119976
Cacna1d	214.93	200.44	195.11	259.68	266.21	278.43	0.00132507
Tardbp	542.64	510.03	521.06	777.33	705.05	706.4	0.0013424
Hdac7	74.37	67.16	64.27	111.05	111.75	127.24	0.00138149
Ran	943.08	937.15	937.68	843.1	850.42	805.55	0.00162688
Unc13a	2224.5	2176.54	2045.22	2551.51	2523.1	2498.43	0.00252726
Hras	1442.41	1604.6	1575.81	1149.76	1173.87	1218.65	0.00260456
Mtor	507.5	485.89	488.93	544.98	563.31	570.08	0.00292983
Sgpl1	177.34	179.45	182.49	192.2	194.43	190.03	0.00314718
Bcas2	1186.62	1187.97	1226.9	1053.23	1081.2	1007.97	0.00365693
Rab3a	10662.4	10543.8	10307.6	9698.64	9407.34	9195.62	0.00394783
Icam1	13.89	13.64	18.36	25.63	26.35	23.96	0.00405056
Nrxn1	3973.38	4045.6	4245.38	4554.62	4672.78	4605.25	0.00406953
Nmnat2	1536.39	1537.43	1567.77	1429.94	1471.88	1417.76	0.00517063
Atxn7	91.53	114.39	92.96	140.94	143.55	154.5	0.00530262
Sod1	3823.82	3792.69	3910.25	3305.77	3543.42	3363.47	0.00535138
Efna5	344.87	374.65	376.45	447.6	429.75	470.11	0.00570092
Dlat	1182.53	1213.16	1201.65	1107.05	1057.58	1024.49	0.00602267
Lsm7	1037.88	1100.87	1045.56	949.02	913.11	954.26	0.00661397
Hdac6	134.84	126.98	138.87	159.74	159	150.37	0.00776502
Arhgap44	993.75	967.59	973.26	915.71	852.24	867.51	0.00855747
Polr2k	1122.88	1236.24	1207.39	1036.15	1019.42	994.75	0.00884393
Atp2b3	425.78	409.28	369.56	497.15	474.27	489.11	0.00900813
Lama2	74.37	74.51	84.93	103.36	111.75	126.41	0.0090983
Dot1l	41.68	37.78	34.43	58.94	49.06	57.01	0.00978821
Tbp	207.58	195.2	212.33	229.78	248.95	248.69	0.010063
Rac1	2553.85	2679.23	2621.37	2311.48	2429.52	2258.01	0.0101995
Park7	2405.93	2551.2	2686.79	2196.16	2200.56	2117.55	0.0116351
Katna1	68.65	50.37	57.39	80.3	89.95	85.1	0.0118832
Apc	2382.23	2339.21	2403.31	2498.55	2605.78	2645.5	0.0120451
Prkaca	2220.42	2169.2	2085.39	1935.63	1990.68	1868.87	0.0127381
Atp6v0e2	3760.08	3706.63	3899.92	3355.32	3537.06	3258.54	0.0154086
Slc9a6	1087.73	1074.63	1105.25	949.88	1026.68	1000.53	0.0161642
Il4ra	44.95	37.78	41.32	54.67	69.05	57.83	0.0165534
Npc1	316.27	270.76	292.67	348.52	378.87	348.66	0.0168181
Polr2j	452.75	476.45	462.53	431.37	423.39	399.06	0.0181203
Col4a2	72.73	81.86	70.01	102.5	88.13	99.14	0.0181517
Ryr2	443.76	436.57	321.36	550.11	586.94	546.95	0.0181922
Sqstm1	2789.21	2856.58	2917.48	2729.19	2664.84	2634.76	0.0183948
Atp6v0c	15109	14707.9	14313.1	12742.2	13514.1	11896.5	0.018659
Prpf3	216.57	177.36	180.19	243.45	236.23	239.6	0.0194122
Egfl7	396.36	370.45	389.07	360.47	349.8	348.66	0.0196808
Pla2g4c	24.52	20.99	22.95	18.79	16.35	14.05	0.0197426
Atp6v1a	4071.44	3898.68	3716.29	3527.01	3460.74	3270.11	0.0205908
Hif1a	1216.04	1251.99	1249.86	1162.57	1195.68	1188.9	0.0209729
Pgk1	1305.12	1339.09	1247.56	1121.57	1196.59	1184.77	0.0216308
Lrp1	1059.95	1086.17	957.19	1193.32	1203.86	1317.79	0.0219603
Igf1r	449.48	457.56	354.64	533.02	568.77	539.51	0.0220873
Atp6v1g2	4571.59	4772.87	4270.63	3942.16	4077.66	3967.42	0.0232547
Atp6v1d	3789.5	4214.56	4049.13	3576.56	3601.57	3414.69	0.0236585
Taf10	1163.74	1262.48	1302.65	1063.49	1110.27	999.7	0.0239436
Taf9	1101.63	1156.49	1264.78	1033.59	957.63	937.74	0.0242902
Pfn1	1221.76	1219.45	1291.18	1004.55	1152.07	1012.1	0.024522
Ube2k	932.46	995.92	981.29	887.52	913.11	889.82	0.0248058
Optn	196.14	179.45	192.82	151.19	170.81	165.24	0.0251173
Keap1	297.47	292.79	325.95	269.93	266.21	243.73	0.0262485
Brms1l	413.52	410.33	405.14	399.77	383.42	381.71	0.0268634
Dcx	155.27	98.65	156.09	194.76	238.05	209.86	0.027448
P2ry12	185.51	209.89	242.17	153.76	160.82	155.33	0.0278575
Ehmt1	112.78	119.64	104.44	144.36	127.2	133.02	0.0278799
Sart1	59.66	45.13	47.06	72.61	63.6	68.57	0.02826
Atp8a2	518.12	480.64	426.95	619.3	590.57	550.25	0.0283209
Sp1	77.64	94.45	79.19	106.78	99.03	113.19	0.0286895
Cacna1b	296.65	266.56	266.27	316.06	318.91	304.04	0.02991
Lrrc4	773.1	867.89	818.32	949.02	891.31	946	0.0303519
Lif	8.99	8.4	6.89	15.38	12.72	10.74	0.0306846
Tnfrsf10b	6.54	10.49	5.74	16.23	12.72	12.39	0.031881
Sncaip	29.42	26.24	21.81	31.61	34.53	34.7	0.0324693
Comt	782.09	846.9	825.2	757.68	745.03	762.58	0.0332782
Nefl	799.25	698.93	736.83	843.95	867.68	824.55	0.0342686
Efna1	84.99	74.51	96.41	64.07	63.6	67.75	0.0354602
Ccnh	1493.08	1648.67	1636.64	1451.29	1436.45	1373.97	0.035738
Ppp2ca	4551.16	5108.69	5116.5	4446.99	4252.11	4190.49	0.0360163
Dnm2	328.53	262.36	265.12	357.91	342.53	368.49	0.0361886
Gad2	1554.37	1679.11	1607.94	1484.61	1520.95	1478.07	0.0363341
Gsr	375.11	412.43	409.73	369.02	339.81	323.04	0.0376964
Pdgfrb	21.25	22.04	11.48	31.61	29.07	27.26	0.0379543
Il6	459.28	570.9	545.16	434.79	357.07	411.45	0.0385672
Eif2s1	755.94	816.47	728.8	672.26	704.14	653.53	0.0387204
Dll4	22.88	23.09	20.66	26.48	25.44	30.57	0.0389992
Arc	559.8	668.5	712.73	1016.5	842.24	1264.91	0.0393886
Ep300	540.19	532.07	471.71	585.98	595.11	569.25	0.0397338
Cntnap1	816.41	855.3	796.51	925.96	861.32	918.74	0.0414782
Raf1	462.55	475.4	479.74	576.59	497.9	565.95	0.042037
Ncl	154.46	170.01	166.42	175.11	179.9	179.29	0.0427441
Ldhc	7.36	10.49	5.74	11.96	11.81	14.87	0.0428973
Gstp1	2139.51	2036.97	2086.54	1756.25	1978.87	1655.71	0.0437531
Gabrb2	3606.44	3886.09	3866.64	4054.06	4042.23	4048.39	0.0440132
Hmox1	65.38	62.97	67.71	76.02	96.31	79.32	0.0449954
Smpd4	64.56	60.87	39.02	83.71	99.03	74.36	0.0451463
Gdpd2	33.51	33.58	20.66	42.71	48.15	39.66	0.0453006
Chrna7	393.91	375.7	362.68	354.5	351.62	342.05	0.0459723
Nrg1	240.27	187.85	213.47	259.68	261.67	251.99	0.0464773
Ube2n	903.04	914.06	970.96	879.83	854.96	818.77	0.046833
Prnp	9151.35	9902.54	8758.18	7627.2	8585.08	7423.42	0.047053
Ppp2r5c	2638.84	2991.96	2980.61	2587.39	2537.64	2462.08	0.0482564
Syt13	2119.08	2199.63	2186.39	2079.99	2112.43	2042.37	0.0485522
Stx1a	2906.07	3361.37	3097.67	2778.73	2773.87	2648.8	0.0489385
Rab2a	6067.94	6642.97	6694.6	5875.22	5991.11	5542.99	0.0511556
Lmna	380.83	382	406.29	359.62	327.99	365.18	0.0529011
Snca	2347.09	2192.29	1979.8	1546.97	1909.81	1205.43	0.0542882
Map2k2	568.79	649.61	641.57	557.8	553.32	532.9	0.0550199
Hexb	1117.97	1322.3	1225.76	1037.01	1079.38	888.99	0.0559297
Ap3s1	1712.92	1904.74	1823.71	1596.51	1709.93	1599.53	0.0560727
Htr1a	195.32	198.34	168.71	158.03	168.09	148.72	0.0561237
Gng2	875.25	745.1	788.48	675.68	667.8	484.98	0.0572062
Sec23a	1067.3	992.77	1008.84	808.08	974.9	855.12	0.0581184
Ikbkb	254.98	256.06	249.05	313.49	289.83	266.04	0.0584263
Pde4d	445.39	522.62	452.2	518.5	572.4	563.47	0.0588077
Bnip3	2614.32	2790.47	2985.2	2547.24	2524.01	2367.89	0.058848
Shh	58.02	54.57	44.76	71.75	59.06	72.71	0.0602533
Ap4s1	1338.62	1424.09	1400.21	1313.77	1245.65	1326.05	0.0605868
Cul1	1037.07	1091.42	1195.92	918.27	983.98	1006.31	0.0608704
Serpinb6a	210.85	192.05	168.71	145.21	168.09	149.54	0.0614584
Atp6v1h	4059.18	4148.45	4437.05	3625.25	2106.97	3273.41	0.0622651
Syt1	3295.07	3429.58	3090.79	3068.3	2993.74	2954.5	0.0625838
Avp	7.36	5.25	4.59	9.4	13.63	8.26	0.0626437
Fas	13.08	9.44	19.51	20.5	25.44	21.48	0.0627731
Gtf2ird1	150.37	114.39	142.32	172.55	157.18	167.72	0.0632451
Htra2	102.97	105.99	118.21	96.53	94.49	76.84	0.0642662
Stambpl1	361.22	344.22	337.43	330.58	326.18	331.31	0.0654958
Ppm1l	554.08	555.16	572.71	667.13	586.03	713.84	0.0659076
S100b	925.92	1002.22	1058.19	830.29	926.74	872.47	0.0661796
Cadps	4469.44	4555.63	4583.96	4916.8	4620.99	4763.05	0.0664855
Trp53	46.58	46.18	51.65	52.96	63.6	55.36	0.0669422
Rims1	1108.98	992.77	1167.22	1253.12	1192.95	1371.49	0.0672607
Vip	1556.82	2308.77	2023.42	1424.81	1451.9	1369.84	0.0679861
Thy1	6466.75	6227.4	6900.04	6147.71	5918.43	5512.42	0.0680287
Hcn1	1205.42	1092.47	1229.2	1284.72	1315.61	1260.78	0.0688898
Grin2a	397.17	433.42	355.79	435.64	461.55	474.24	0.0701632
Hdac2	804.16	959.19	972.11	742.3	797.72	780.76	0.0703653
Gdnf	4.09	5.25	4.59	8.54	5.45	9.91	0.0710848
Taf4	107.87	110.19	95.26	135.82	121.75	113.19	0.0764714
Rit2	907.13	946.6	895.21	832.85	886.76	774.98	0.0770596
Atp13a2	201.04	179.45	183.63	201.59	221.69	204.9	0.0783397
Lox	8.99	17.84	13.77	17.94	20.9	25.61	0.0792532
Map2k1	2892.18	3121.04	2591.53	2375.54	2638.49	2262.14	0.0797039
Nf1	967.6	1008.51	915.87	1050.67	1042.13	1007.14	0.0814834
Idh1	415.97	421.88	398.26	351.93	398.86	321.39	0.0817329
Bad	250.89	237.17	277.75	210.99	219.87	237.12	0.0828582
Grik2	265.6	225.63	174.45	286.16	336.17	269.34	0.0854731
Gtf2a1	737.14	847.95	804.55	890.08	896.76	846.03	0.0871446
Casp9	140.56	142.72	123.95	113.61	123.57	123.93	0.0874355
Arrb2	362.03	412.43	366.12	297.26	358.89	322.22	0.0884071
Pla2g6	72.73	70.31	72.31	52.11	69.05	61.14	0.0900663
Nell2	6153.75	6608.34	5931.37	5217.48	6023.82	5085.27	0.0900961
Lars	357.95	365.21	402.85	431.37	399.77	406.49	0.0926496
Pcna	760.02	817.52	826.35	705.57	777.74	655.18	0.098279
Nova1	762.48	958.14	840.12	1080.57	914.93	1064.15	0.0985486
Mmrn2	35.96	45.13	40.17	44.42	68.14	83.45	0.0994096
Hnrnpm	841.75	826.96	736.83	948.17	967.63	831.99	0.100181
Tenm2	346.51	338.97	292.67	472.38	350.71	404.01	0.100635
Fa2h	67.01	50.37	60.83	50.4	46.34	49.57	0.101146
Stx2	121.77	109.14	99.85	123.86	142.65	122.28	0.101203
Drd4	20.43	22.04	22.95	30.75	29.98	22.31	0.103327
Cers6	337.52	363.11	309.88	357.91	377.06	382.53	0.10516
Cd44	62.93	38.83	44.76	35.88	34.53	15.7	0.107701
Atp6v0e	102.97	112.29	102.15	108.48	120.84	119.8	0.108037
Scn1a	1627.92	1563.67	2334.44	2655.72	2097.89	2759.51	0.10819
Dld	1408.09	1442.98	1494.32	1423.96	1358.31	1357.45	0.109005
Taz	336.7	352.61	303	424.54	357.98	366.83	0.109172
Ptprn2	1547.02	1408.35	1240.68	1197.6	1272.91	1069.1	0.109587
Sox10	40.04	45.13	39.02	36.73	27.26	37.18	0.109881
Sri	638.26	702.08	673.71	550.96	660.53	524.64	0.111563
Mnat1	219.02	242.42	214.62	199.88	215.33	181.76	0.112122
Hmgb1	991.3	1186.92	1159.19	934.5	1034.86	950.96	0.112482
Lamp1	2206.52	2259.45	2453.81	2103.91	2184.2	2153.08	0.112677
Gtf2b	847.47	943.45	1004.25	791.85	884.95	736.15	0.113121
Npy	1524.95	2262.6	1990.13	1590.53	1294.71	1491.29	0.114649
Akt1	904.67	1027.4	1011.13	873.85	896.76	924.52	0.115058
Sf3b2	912.03	906.72	890.62	845.66	898.58	818.77	0.11523
Becn1	1594.42	1759.92	1720.42	1590.53	1618.16	1520.21	0.116824
Zfp24	237	246.62	258.24	222.95	232.59	239.6	0.11692
Palm	927.56	1114.51	899.81	845.66	875.86	689.88	0.116945
Cck	2271.9	3239.63	2115.23	1728.06	1978.87	1794.51	0.120101
Ugcg	1496.35	1576.26	1463.33	1472.65	1412.83	1315.31	0.120608
Nfkbia	114.41	123.83	134.28	125.57	170.81	171.85	0.121935
Ipcef1	1560.91	1612.99	1593.02	1553.8	1415.55	1535.91	0.13073
Gngt1	8.99	7.35	4.59	15.38	13.63	7.44	0.130926
Cxxc1	202.67	245.57	202	263.95	235.32	245.38	0.132167
Hspb1	85.81	142.72	86.08	134.11	219.87	146.24	0.132355
Cd14	25.33	30.43	28.69	37.59	75.41	40.48	0.133426
Slc17a6	373.47	261.31	479.74	527.9	444.29	531.25	0.134221
Cdc27	447.03	476.45	421.21	390.37	438.84	374.27	0.134281
Ctnnb1	2937.94	2622.56	2591.53	2210.68	2674.83	2116.73	0.134842
Abl1	95.62	108.09	104.44	110.19	113.57	107.41	0.135136
Cpt1b	19.61	19.94	19.51	32.46	27.26	19.83	0.13601
Tie1	40.04	62.97	58.53	80.3	64.51	65.27	0.136519
Gnao1	4577.31	3870.35	4041.09	3685.9	3932.29	3493.18	0.137789
Tor1a	424.14	429.22	400.55	410.02	391.59	364.35	0.139671
Sucla2	2840.69	3129.44	3547.58	2963.24	2591.24	2672.76	0.140137
Th	14.71	8.4	9.18	17.08	14.54	13.22	0.141286
Lypla1	598.21	622.32	703.55	568.05	596.02	579.99	0.142033
Ppargc1a	290.93	304.34	374.15	395.5	345.26	397.4	0.143169
Vcp	1556.82	1489.16	1363.48	1335.98	1417.37	1248.39	0.143227
Gad1	1386.02	1370.57	1506.94	1617.86	1458.26	1858.13	0.145609
Col4a1	65.38	88.15	52.79	90.55	83.59	89.23	0.146256
Sptbn2	1812.62	2187.04	1815.68	1663.14	1792.61	1669.75	0.154624
Ccl5	17.98	16.79	30.99	13.67	16.35	9.91	0.154796
Gtf2h1	280.31	344.22	315.62	292.14	274.39	270.99	0.156041
Trem2	129.94	137.48	115.92	85.42	129.02	90.06	0.158874
Gpr84	9.81	6.3	5.74	10.25	12.72	8.26	0.159653
Mecp2	241.08	228.78	188.22	252.84	241.68	247.86	0.159669
Pla2g16	426.59	368.35	480.89	367.31	387.96	334.61	0.160355
Tpm1	1811.8	2174.45	1978.65	1799.81	1858.93	1735.85	0.160948
Insr	219.02	249.77	204.29	253.7	282.57	235.47	0.161402
Acaa1a	215.75	193.1	213.47	159.74	208.06	171.02	0.162385
Cntn1	4149.08	3960.6	3913.7	3944.72	3784.2	3423.78	0.162964
Il1r1	71.92	69.26	95.26	83.71	151.73	110.71	0.163106
Park2	106.24	68.21	71.16	94.82	126.29	103.28	0.163667
Sh3tc2	19.61	17.84	16.07	27.33	19.99	19.83	0.164843
Mmp24	178.16	210.94	196.26	213.55	224.42	204.07	0.16557
Sox9	353.86	363.11	346.61	349.37	345.26	328	0.167357
Ap1s1	631.72	703.13	549.75	528.75	589.66	517.2	0.170161
Slc2a1	157.73	186.8	183.63	178.53	251.67	213.16	0.170952
Grm8	141.38	145.87	70.01	82	89.04	49.57	0.17194
Car2	1478.37	1487.06	1659.59	1386.37	1414.64	1491.29	0.17229
Prkcsh	737.96	738.81	700.1	699.59	708.68	627.09	0.176778
Csnk2a2	787.81	776.59	710.43	642.36	763.2	635.35	0.17967
Mapk1	7330.56	7767.98	7201.89	6497.94	7502.07	6023.01	0.180425
Notch1	103.79	138.53	98.7	149.49	124.47	137.15	0.181211
Man2b1	188.78	200.44	175.6	175.97	180.81	170.2	0.181302
Plekho2	111.14	125.93	135.43	102.5	115.39	114.84	0.182311
Kcna1	1291.22	1244.64	1620.57	1689.62	1457.35	1692.89	0.183174
Itpr2	62.93	89.2	64.27	78.59	100.85	88.4	0.184252
App	14170	13632.3	14612.7	13602.4	13702.1	13742.2	0.186633
Uchl1	31.05	22.04	12.62	35.88	33.62	25.61	0.187173
Adcy8	287.67	203.59	229.54	287.87	298.92	262.73	0.188082
Grm2	384.1	479.6	397.11	483.48	437.93	522.99	0.18901
Pink1	2810.46	3152.53	3316.89	2905.15	2644.85	2909.88	0.189199
Slc8a1	1558.46	1308.66	1222.31	1588.82	1556.38	1456.59	0.190124
Notch3	22.07	25.19	25.25	26.48	39.98	27.26	0.191255
Rasgrp1	2281.71	2360.2	2142.78	2285.85	1897.1	1960.58	0.191576
Gria2	4107.4	3929.11	3396.08	4338.51	4610.09	3892.24	0.19161
Cspg4	84.17	78.71	66.57	84.57	81.77	90.06	0.192805
Atf4	1634.46	1625.59	1877.66	1781.87	1846.22	2032.46	0.19356
P2rx7	49.03	56.67	43.61	52.96	60.87	56.18	0.19433
Lsm2	134.84	172.11	153.79	128.13	134.47	143.76	0.195551
Nefh	373.47	317.98	571.56	598.8	458.83	655.18	0.195564
Ina	1689.22	1534.29	1863.88	1918.54	1837.13	1802.77	0.19572
Cyp4x1	257.43	216.19	255.94	267.37	278.02	254.47	0.19622
Gls	3509.19	3724.47	3502.81	3431.34	3530.7	3375.86	0.196347
Cldn5	456.83	696.83	664.52	533.02	455.19	462.67	0.196926
Jam3	317.9	311.68	315.62	300.68	309.82	253.64	0.197448
Prkca	1001.92	1712.69	1318.72	1598.22	1590.91	1906.05	0.199167
Ggt1	38.41	40.93	35.58	46.98	49.06	37.18	0.199719
Dnaja2	956.16	1059.94	1046.71	996	918.56	966.66	0.201679
Trpv1	8.99	8.4	2.3	12.81	9.09	9.09	0.202245
Atcay	1489.81	1600.4	1649.26	1513.65	1498.23	1511.12	0.202641
Slc4a10	1323.91	1088.27	1136.23	1096.8	1073.02	1042.67	0.202741
Ppp3cb	5298.92	5875.83	5670.84	5433.6	5413.26	5030.74	0.205625
Slc12a5	3590.91	4049.8	3353.61	3884.07	4198.5	3936.02	0.205912
Gabrp	10.62	5.25	6.89	9.4	9.99	10.74	0.20748
Nol3	77.64	81.86	80.34	63.21	83.59	57.83	0.213516
Nsf	9870.51	9823.84	9027.9	9247.62	9282.86	8797.39	0.214025
Icam2	40.86	50.37	57.39	52.11	63.6	58.66	0.215078
Ntrk1	17.98	26.24	25.25	23.06	13.63	15.7	0.215115
Flt1	66.2	83.96	73.45	84.57	100.85	76.84	0.215116
Htt	533.65	597.13	495.81	608.19	645.08	551.08	0.215122
Ccnd1	144.65	244.52	159.53	109.34	162.63	123.1	0.216924
Atxn3	139.75	126.98	138.87	117.03	133.56	127.24	0.217831
Cacna1s	11.44	10.49	6.89	12.81	9.99	14.05	0.21819
Rtn4	4487.41	5357.41	5371.29	4784.4	4442.91	4643.25	0.219868
Cntnap2	328.53	329.53	282.34	283.6	304.37	274.3	0.219906
Cnksr2	5740.23	6841.32	5740.85	6410.81	6951.47	6693.89	0.220849
Sf3b4	32.69	22.04	24.1	28.19	33.62	33.05	0.221011
Dlgap1	282.76	301.19	263.97	245.16	281.66	254.47	0.221252
Inpp4a	1698.21	1779.86	1644.67	1543.55	1729.92	1497.9	0.222299
Ddc	34.32	33.58	25.25	31.61	21.81	19	0.223594
Ap3m2	1120.42	1021.11	1082.29	994.29	1072.11	985.66	0.22468
Atg5	380.83	460.71	555.49	416.85	398.86	347	0.226163
Amigo1	657.05	647.51	667.97	704.72	663.26	666.74	0.226937
Cul3	1198.06	1381.07	1244.12	1222.37	1197.5	1154.2	0.228394
Ptprr	214.11	193.1	140.02	130.69	178.08	119.8	0.236004
Tbpl1	1241.37	1236.24	1140.83	1120.72	1204.76	1104.63	0.236198
Itgax	12.26	5.25	9.18	11.96	17.26	9.91	0.23712
Gnai1	3492.03	3152.53	3544.13	3243.42	3294.48	3058.6	0.237269
Gnai2	2411.65	2563.79	2631.7	2177.37	2596.69	2217.53	0.239437
Ppp3cc	498.51	513.18	597.96	494.58	512.43	459.37	0.240699
Lrrk2	486.25	603.43	462.53	568.05	597.84	570.08	0.241602
Cp	107.06	142.72	196.26	162.3	276.21	185.9	0.241858
Adam10	684.84	786.03	701.25	674.82	712.32	593.21	0.246344
Supt7l	114.41	95.5	99.85	101.65	89.95	90.06	0.246797
Spast	647.25	767.14	651.9	635.53	656.9	601.47	0.246841
Dnm1l	1807.71	1926.78	1799.61	1788.71	1821.68	1706.11	0.247283
Gnb5	878.52	1102.96	867.67	873.85	824.98	834.46	0.24907
Itgal	19.61	17.84	26.4	25.63	29.07	22.31	0.249403
Magee1	2098.65	2150.31	1874.21	1901.46	1985.23	1868.87	0.251793
Lamb2	84.17	113.34	102.15	99.09	119.93	131.37	0.254068
Mapk9	1952.36	2007.58	2244.92	2233.75	2117.88	2244.79	0.255752
Plcb3	78.45	67.16	82.64	59.79	73.59	70.23	0.256871
Cycs	38.41	49.32	36.73	63.21	47.25	42.96	0.257489
Chd4	504.23	610.78	507.29	569.75	602.38	594.04	0.257628
Mthfr	13.08	15.74	1.15	18.79	19.99	11.57	0.261472
Phf2	173.25	147.97	164.12	170.84	184.44	166.07	0.262641
Dgke	797.62	709.42	717.32	764.51	848.6	765.89	0.262763
Csf1r	486.25	585.59	531.39	474.08	537.87	399.06	0.263835
Nfkbib	206.76	203.59	135.43	144.36	149.01	160.28	0.265475
Acin1	763.29	775.54	618.62	876.41	793.18	737.8	0.266119
Snap91	4713.79	4729.84	4159.31	4303.49	4441.09	3908.76	0.26799
Sirt2	630.9	593.98	705.84	614.17	561.5	612.22	0.269242
Cdk5rap3	138.93	121.74	176.75	127.28	125.38	122.28	0.270797
Gpr4	5.72	10.49	10.33	10.25	17.26	9.91	0.273664
Gsn	488.7	508.98	651.9	421.12	486.99	518.85	0.275983
Polr2b	491.16	510.03	500.4	509.96	439.75	472.59	0.27665
Ins2	13.08	9.44	2.3	13.67	16.35	9.09	0.279379
Dlx2	17.16	36.73	19.51	29.9	36.34	31.4	0.27973
Dlg4	2700.13	3223.89	2397.57	2467.8	2584.88	2326.58	0.281676
Nos3	15.53	28.33	25.25	29.04	27.26	27.26	0.284673
Syt4	2269.45	2527.06	2056.7	2069.74	2267.79	1824.25	0.285135
Prkce	3086.68	2752.69	2456.1	2444.74	2732.07	2296.01	0.285473
Islr2	484.62	324.28	266.27	325.45	290.74	134.67	0.2856
Emcn	66.2	65.07	64.27	77.73	68.14	64.44	0.285757
Chmp2b	620.28	539.41	607.14	558.65	581.49	489.11	0.287485
Cnot10	314.63	274.95	270.86	321.18	313.46	288.34	0.290281
Cnr1	831.12	1354.83	725.35	687.64	799.54	704.75	0.291889
Tbr1	545.09	410.33	504.99	452.73	435.21	425.49	0.295431
Tfam	453.56	536.27	501.55	483.48	471.55	435.41	0.295722
Mgmt	14.71	16.79	11.48	14.52	11.81	6.61	0.29621
Nptn	8646.3	10109.3	9849.66	9152.81	8932.16	8868.45	0.29634
Prkcg	3108.75	2342.36	1805.35	1578.57	2531.28	1140.98	0.297089
Ccr5	17.98	18.89	22.95	19.65	38.16	23.13	0.297401
C3	40.86	28.33	28.69	23.92	28.17	29.74	0.297432
Gsk3b	2026.73	2076.85	1913.23	2062.91	2145.13	2024.19	0.298283
Bdnf	330.16	519.47	383.34	328.01	367.97	329.65	0.298292
Mfn2	1144.94	1163.83	1098.36	1078.86	1143.89	1081.5	0.299746
Cntn4	580.23	591.89	526.8	611.61	740.48	555.21	0.299897
Dlg3	1984.24	2247.91	2041.78	1998.84	2069.72	1806.08	0.301549
Atm	129.94	125.93	97.56	154.61	135.38	116.49	0.303734
Sirt1	165.08	143.77	122.81	179.38	168.09	142.11	0.30568
Slc32a1	905.49	928.76	1031.79	1036.15	938.55	1121.98	0.306763
Grin2b	2112.54	2474.59	1739.93	2346.5	2841.1	2164.65	0.308235
Efnb3	394.72	206.74	284.63	208.43	276.21	190.03	0.308807
Pla2g4b	24.52	15.74	12.62	30.75	20.9	19	0.309574
Kcnb1	433.95	596.08	446.46	569.75	528.79	565.12	0.309669
C1qa	356.31	421.88	402.85	279.33	438.84	249.51	0.314721
Cdc40	530.38	671.64	610.58	647.49	658.71	647.74	0.315268
Pcsk2	1070.57	1348.53	1125.9	1097.65	1097.55	1053.41	0.315716
Slc1a2	10014.4	12103.2	11830.6	11916.2	12014	12293	0.317933
Rras	83.36	99.7	92.96	88.84	84.5	85.92	0.318734
Cplx1	1643.45	1614.04	2109.49	2198.72	1791.7	2058.07	0.319437
Cadm3	2584.08	2626.76	2401.01	2191.89	2666.65	2148.12	0.324884
Casp6	59.66	56.67	58.53	57.23	62.69	61.14	0.325038
Rdx	766.56	737.76	896.36	746.58	712.32	769.19	0.326569
Bcl2l1	631.72	682.14	655.34	616.74	670.52	586.6	0.327882
Grin2c	69.46	64.02	81.49	82.86	82.68	71.05	0.327976
Il10ra	55.57	56.67	60.83	55.52	58.15	48.75	0.332876
Slc6a4	10.62	12.59	4.59	11.96	15.45	9.91	0.335226
Pecam1	99.7	146.92	173.3	172.55	166.27	153.67	0.337746
Prkaa2	284.4	330.57	253.64	322.89	302.55	318.09	0.342016
Smn1	477.26	549.91	545.16	510.81	457.92	509.77	0.345143
Tnfrsf1a	73.55	74.51	76.9	75.17	100.85	76.01	0.347376
Entpd4	228.82	244.52	226.1	240.89	219.87	164.41	0.351972
Gtf2h3	171.62	164.76	165.27	185.36	188.07	158.63	0.35279
Fyn	1139.22	1126.05	1068.52	1008.82	1120.27	1081.5	0.354163
Nlrp3	11.44	7.35	9.18	12.81	9.99	9.91	0.357112
Cx3cr1	364.48	405.09	374.15	333.14	402.5	319.74	0.358685
Gria1	1154.75	1002.22	872.26	925.1	987.62	822.9	0.359791
Ap2a2	1287.14	1059.94	987.03	989.17	1117.54	872.47	0.360916
Chrnb2	295.02	279.15	303	325.45	327.09	278.43	0.361573
Cd68	77.64	80.81	80.34	63.21	88.13	60.31	0.366153
Ring1	214.11	199.39	218.07	222.09	207.15	228.03	0.366425
Aldh1l1	327.71	386.2	374.15	388.66	374.33	380.88	0.366976
Olfm3	791.9	397.74	657.64	589.4	447.93	427.15	0.369935
Bax	158.54	179.45	150.35	145.21	162.63	150.37	0.375769
P2rx4	120.13	99.7	148.05	94.82	100.85	123.1	0.375772
Nes	58.02	66.11	51.65	68.34	74.5	54.53	0.376265
Plxnb3	44.13	36.73	34.43	52.11	36.34	42.96	0.378264
Gpd1l	1126.14	1085.12	903.25	939.63	1033.95	909.65	0.379259
Taf6l	84.99	92.35	81.49	83.71	94.49	95.01	0.381528
Adcy5	47.4	56.67	40.17	35.02	44.52	47.09	0.384952
Adora1	292.57	209.89	294.96	316.91	258.03	324.7	0.385429
Acvrl1	33.51	38.83	40.17	45.27	35.43	42.14	0.38629
Gabra4	1275.7	1496.51	1346.27	1292.41	1321.97	1312.83	0.386752
Nos1	192.87	128.03	105.59	88.84	155.37	79.32	0.387856
Ptdss2	277.86	259.21	277.75	234.91	292.56	222.25	0.389588
Ddit3	273.77	271.81	249.05	239.18	269.85	251.17	0.390898
Sorl1	3490.39	3295.25	2561.69	3541.53	3565.23	3144.52	0.391488
Olig2	156.09	163.71	188.22	147.78	169.9	156.98	0.392912
Rhoa	1207.05	1428.29	1295.77	1154.89	1364.67	1130.24	0.39417
Xab2	317.9	323.23	274.3	304.1	281.66	280.08	0.394204
Ang	23.7	19.94	30.99	20.5	26.35	14.05	0.395261
Erbb3	41.68	26.24	35.58	34.17	24.53	29.74	0.395876
Tnfrsf1b	19.61	20.99	20.66	25.63	31.8	16.52	0.39638
Synj1	1597.69	1407.3	1366.92	1369.29	1462.8	1294.66	0.39675
Fam104a	197.77	226.68	230.69	223.8	220.78	250.34	0.396887
Gata2	27.79	34.63	47.06	48.69	37.25	42.14	0.396922
Egf	9.81	1.05	9.18	3.42	15.45	14.87	0.39768
Ubqln1	876.89	942.4	872.26	943.9	1033.04	865.86	0.398101
Atrn	850.74	964.44	810.28	874.71	984.89	923.69	0.401312
Oxr1	4650.86	4276.48	4751.52	4489.7	4561.02	3964.94	0.403887
Crh	137.29	183.65	188.22	150.34	161.73	150.37	0.403968
Ptgs2	171.62	332.67	202	152.05	248.04	138.8	0.406519
Tnf	13.08	11.54	14.92	16.23	21.81	10.74	0.40885
Ncf1	31.05	47.22	32.14	43.56	51.79	34.7	0.413555
Mapk3	1124.51	893.08	938.83	700.45	1130.26	688.23	0.418031
Casp3	112.78	143.77	127.4	122.15	156.27	141.28	0.421766
Cds1	750.22	916.16	842.42	910.58	820.44	937.74	0.422076
Angpt2	18.8	25.19	34.43	33.31	26.35	32.22	0.422428
Epha6	425.78	428.17	352.35	418.56	614.19	379.23	0.422471
Ide	298.29	358.91	260.53	329.72	327.99	337.09	0.422646
Tnfrsf12a	89.9	71.36	111.33	106.78	86.31	119.8	0.424274
Trim28	522.21	586.64	575	546.69	547.87	535.38	0.424354
Gga1	179.79	200.44	159.53	172.55	179.9	145.41	0.426512
Gabrg2	1505.34	1407.3	1747.96	1757.1	1634.52	1573.09	0.42707
Akt1s1	374.29	369.4	375.3	351.08	382.51	360.22	0.427319
Calm4	12.26	4.2	4.59	8.54	11.81	8.26	0.428138
Cdk7	196.14	245.57	200.85	242.59	208.97	241.25	0.432357
C1qc	410.25	490.09	508.44	379.27	527.88	323.87	0.432459
Neo1	473.99	454.41	378.74	470.67	483.36	437.06	0.433326
Gabrb3	1001.92	1084.07	860.78	907.17	994.88	839.42	0.436425
Taf4b	56.39	46.18	43.61	70.9	49.97	47.09	0.439049
Crebbp	1386.84	1565.77	1281.99	1469.23	1598.18	1418.59	0.443248
Hgf	139.75	142.72	114.77	124.71	138.1	95.01	0.444701
Pik3ca	783.72	957.09	937.68	992.59	893.12	950.13	0.444884
Stx1b	5864.45	6653.47	6244.7	6298.91	5752.16	6008.14	0.445287
Rela	102.97	88.15	82.64	95.67	102.67	92.53	0.446962
Adora2a	17.98	22.04	12.62	16.23	14.54	14.87	0.447995
Rapgef2	1852.66	2157.65	1503.5	1693.03	1828.95	1432.63	0.448147
Nfe2l2	80.09	138.53	137.73	85.42	110.85	107.41	0.448641
Dlx1	128.31	120.69	142.32	140.94	135.38	132.19	0.448754
Ngfr	8.17	12.59	17.22	10.25	13.63	4.96	0.44877
Psen1	325.26	317.98	284.63	308.37	332.54	323.04	0.449083
Kcnj10	506.68	578.24	571.56	595.38	528.79	622.96	0.449492
H2-Ea-ps	6.54	13.64	2.3	11.96	9.99	9.09	0.450413
Cybb	17.16	19.94	16.07	22.21	26.35	14.05	0.453361
Kif3a	965.15	1037.9	962.93	989.17	982.16	903.04	0.455599
Ctse	13.89	13.64	8.03	17.08	10.9	14.05	0.456005
Ccl12	19.61	18.89	28.69	20.5	99.94	14.87	0.457601
Calm1	18283.9	22522.1	20952.6	19006.9	20284.7	19302.5	0.461378
Dbh	12.26	14.69	5.74	16.23	14.54	9.91	0.461387
Epha4	451.93	575.09	455.64	508.25	566.95	515.55	0.463238
Cdk5r1	2195.08	2645.65	2163.44	2138.08	2341.39	2105.99	0.463333
Cxcl11	13.89	11.54	6.89	12.81	19.08	9.09	0.463816
Hdac1	109.51	103.89	129.69	101.65	120.84	93.36	0.466533
Cln8	134.84	168.96	127.4	128.13	135.38	136.32	0.467991
Phf21a	56.39	70.31	42.47	78.59	61.78	54.53	0.469303
Ppp3ca	12999.7	15482.4	14769.9	14937.5	14527.1	15755.7	0.469311
Phf19	11.44	7.35	8.03	9.4	4.54	8.26	0.471222
Esam	152	152.17	214.62	182.8	202.61	185.07	0.472862
Plcb4	566.34	791.28	820.61	828.58	711.41	855.12	0.474355
Lpar1	66.2	59.82	74.6	62.36	69.96	52.88	0.475632
Gria3	2697.68	3036.04	2345.92	2885.5	2999.19	2704.98	0.476897
Chl1	840.11	671.64	495.81	584.28	694.15	437.89	0.477621
Psmb8	69.46	72.41	145.76	52.96	106.3	57.83	0.479862
Pllp	63.74	39.88	64.27	54.67	44.52	48.75	0.480848
Nr4a2	1317.38	193.1	749.46	690.2	456.1	318.09	0.481694
Cntf	28.6	36.73	27.55	35.88	28.17	38.83	0.481769
Ptdss1	579.42	610.78	506.14	541.57	573.31	489.94	0.481868
Plcb1	2198.35	2396.93	2335.59	2422.53	2278.69	2400.12	0.484132
Adrb2	32.69	31.48	34.43	35.02	42.7	29.74	0.486719
Ccr2	14.71	17.84	18.36	16.23	29.98	15.7	0.488452
Calb1	1397.46	1872.21	1496.62	1284.72	1568.19	1527.65	0.490415
Tgfb1	86.63	78.71	97.56	79.44	90.86	76.84	0.492217
Axin2	160.99	191	159.53	137.53	150.82	184.24	0.4942
Tnfrsf11b	73.55	85	109.03	72.61	80.86	88.4	0.494215
Mmp19	11.44	16.79	4.59	17.08	8.18	18.18	0.496864
Rad23b	2329.92	2278.34	2084.24	2108.18	2247.8	2144.82	0.497225
Naglu	64.56	78.71	95.26	65.77	77.23	74.36	0.499531
Ltbr	47.4	58.77	68.86	52.96	69.96	71.05	0.500208
Smyd1	20.43	17.84	8.03	11.96	12.72	13.22	0.50148
Pvalb	1017.45	1003.27	2000.46	1597.36	1263.82	2037.41	0.504098
Gusb	77.64	86.05	86.08	75.17	113.57	86.75	0.504809
Wfs1	520.58	574.05	340.87	307.51	577.85	296.61	0.506332
Tmem119	223.1	247.67	216.92	176.82	257.13	197.46	0.50812
Gaa	1394.2	1253.03	1140.83	1067.76	1369.22	1086.46	0.509679
Ngf	31.87	32.53	52.79	46.13	40.89	45.44	0.510819
Apoe	5433.77	6892.74	6577.53	5275.57	6431.77	5995.75	0.511971
Rab3c	1878.81	1534.29	1309.54	1394.06	1686.31	1161.64	0.515053
Mbp	837.66	470.15	984.74	779.89	541.51	610.56	0.515321
Pls1	117.68	93.4	113.62	119.59	116.3	106.58	0.522583
Casp7	49.85	53.52	72.31	52.11	74.5	69.4	0.523693
Mto1	289.3	317.98	278.89	275.91	280.75	300.74	0.52934
Itga7	36.78	22.04	41.32	35.88	47.25	32.22	0.52941
Psmb9	31.87	46.18	56.24	41.86	41.79	35.53	0.532171
Pla2g2e	13.08	9.44	4.59	12.81	11.81	8.26	0.532684
Cx3cl1	3633.41	4292.22	3459.2	3432.2	3912.3	3428.74	0.5344
Pten	2509.72	2676.08	2429.7	2596.78	2426.79	2397.64	0.534904
Epha7	695.46	564.6	534.83	538.15	653.26	445.32	0.535118
Ddx23	658.69	728.31	664.52	647.49	645.08	700.62	0.535752
Gabrr3	12.26	13.64	8.03	18.79	9.99	11.57	0.539237
Xiap	1126.14	1204.76	1205.1	1171.12	1173.87	1131.9	0.541472
Sorcs3	424.14	375.7	356.94	366.45	463.37	396.58	0.542918
Kel	13.08	11.54	4.59	7.69	10.9	4.13	0.543508
Npas4	229.64	329.53	250.2	251.99	232.59	261.91	0.543996
Flt4	17.98	50.37	27.55	34.17	44.52	37.18	0.54537
Fcrls	66.2	67.16	82.64	54.67	129.93	76.84	0.545417
Pnkd	776.37	733.56	903.25	836.27	817.71	863.38	0.545547
Clu	9229.8	10507	10117.1	9609.81	9961.57	9483.14	0.54567
Grn	551.63	529.97	476.3	529.61	532.42	398.23	0.547608
Gfpt1	482.17	465.95	470.56	469.81	487.9	420.54	0.550487
Polr2h	433.95	483.79	492.37	463.83	450.65	459.37	0.551632
Actn1	737.96	792.33	558.94	646.63	861.32	762.58	0.554943
Klk6	27.79	19.94	5.74	16.23	8.18	15.7	0.556898
Hpgds	76	70.31	72.31	70.04	102.67	67.75	0.557823
Tgfbr2	112.78	191	210.03	174.26	239.86	171.02	0.558102
Cast	98.88	91.3	140.02	131.55	100.85	133.02	0.558422
Chrm5	13.08	8.4	9.18	10.25	16.35	9.09	0.565056
Myc	50.67	43.03	44.76	45.27	65.42	42.14	0.565294
Dagla	718.35	851.1	703.55	744.87	677.79	751.84	0.565739
Slc1a1	388.18	352.61	324.8	343.39	363.43	316.44	0.570191
Irf8	36.78	35.68	21.81	35.88	51.79	23.96	0.571102
Il15ra	34.32	33.58	21.81	30.75	35.43	31.4	0.575497
Mapk10	4394.25	5112.89	4956.96	4851.88	4572.83	4610.21	0.575745
Lclat1	484.62	514.23	438.43	492.88	461.55	431.28	0.576775
Prkacb	2591.44	2212.23	2091.13	2181.64	2359.56	2029.98	0.577759
Galc	178.16	207.79	190.52	214.41	192.62	190.03	0.584609
Frmpd4	1069.76	957.09	1018.02	1098.51	1044.86	984.01	0.585342
Nostrin	27.79	36.73	30.99	27.33	33.62	44.61	0.587448
Cdk5	599.03	560.4	596.81	593.67	588.75	532.9	0.587631
Mta1	1033.8	1057.84	953.75	937.92	1008.51	1026.14	0.589422
Sp100	30.24	44.08	63.12	43.56	41.79	34.7	0.58993
Polr2l	31.87	34.63	47.06	36.73	43.61	42.14	0.59248
Creb1	241.08	261.31	249.05	239.18	279.84	255.3	0.594496
Map2	6371.95	6447.78	5134.86	6451.81	6791.56	5652.05	0.594724
AI464131	206.76	211.99	204.29	211.84	197.16	205.72	0.596187
Efr3a	1296.13	1084.07	1436.93	1454.71	1192.95	1392.15	0.596945
Pla2g4a	21.25	36.73	42.47	39.29	62.69	21.48	0.600597
Fn1	186.33	274.95	321.36	257.97	318.91	279.26	0.602944
Sla	31.87	18.89	9.18	23.06	15.45	8.26	0.605367
Shank2	603.12	733.56	511.88	562.92	646.9	513.07	0.607427
F2	19.61	29.38	18.36	33.31	31.8	14.05	0.608682
Fos	514.04	648.56	789.63	790.14	621.46	695.66	0.609324
Ryr1	49.85	89.2	39.02	58.09	95.4	57.01	0.61397
Cd9	339.15	330.57	477.45	336.56	375.24	355.27	0.613993
Cacna1f	7.36	12.59	4.59	9.4	9.09	9.91	0.614254
Mal	441.3	242.42	518.77	416	319.82	323.04	0.615842
Mmp2	17.98	38.83	28.69	25.63	44.52	28.92	0.617893
Egfr	76.82	102.85	72.31	78.59	81.77	76.01	0.618795
Myrf	89.08	64.02	121.66	100.8	85.41	119.8	0.620228
Cdkn1a	159.36	262.36	104.44	174.26	238.95	193.33	0.621185
Cxcl12	749.4	937.15	949.16	930.23	841.34	722.93	0.622046
Cacnb4	1275.7	1507	1741.08	1663.14	1398.29	1730.07	0.623923
Srsf4	350.59	354.71	315.62	360.47	339.81	342.87	0.623946
Entpd2	63.74	83.96	70.01	76.88	63.6	94.19	0.624699
Cacnb2	316.27	491.14	330.54	335.7	362.52	351.14	0.62941
Ryr3	39.23	20.99	16.07	33.31	38.16	19	0.63068
Aif1	13.08	23.09	9.18	11.1	12.72	14.87	0.631663
Nos2	22.88	31.48	14.92	13.67	19.99	26.44	0.638947
Tspo	16.34	55.62	49.35	30.75	37.25	34.7	0.641312
Egr2	26.97	46.18	40.17	38.44	34.53	52.05	0.642108
Cxcl16	35.14	54.57	30.99	42.71	55.42	36.35	0.643045
Mapt	1388.47	1356.93	1281.99	1364.17	1491.87	1276.48	0.643184
Ager	8.17	14.69	9.18	18.79	12.72	6.61	0.643705
Cldn15	6.54	19.94	8.03	15.38	10.9	14.87	0.646487
Grin1	581.87	668.5	651.9	663.72	603.29	689.88	0.64765
Il10	1.63	5.25	4.59	3.42	7.27	3.3	0.649798
Cd33	34.32	38.83	27.55	30.75	29.98	34.7	0.650165
Tlr4	15.53	14.69	14.92	14.52	20.9	13.22	0.650518
Cers1	40.86	33.58	24.1	49.54	33.62	27.26	0.654874
Calb2	125.04	109.14	89.52	100.8	117.21	85.92	0.655201
Cab39	2441.89	2707.56	2481.35	2469.51	2553.08	2483.56	0.656814
Inpp5f	1251.18	1296.06	1535.64	1454.71	1165.7	1288.87	0.659204
Gjb1	74.37	47.22	68.86	63.21	58.15	57.01	0.660467
Sncb	339.97	308.54	378.74	350.22	364.34	342.87	0.660699
Mmp16	217.38	205.69	130.84	187.07	157.18	169.37	0.661639
Nmb	38.41	23.09	24.1	33.31	22.71	20.66	0.662126
Epo	5.72	4.2	4.59	5.13	8.18	3.3	0.663901
Slc18a2	29.42	33.58	16.07	33.31	29.07	24.79	0.667157
Myd88	54.75	61.92	60.83	64.92	59.06	57.83	0.669501
Napsa	18.8	17.84	18.36	17.08	21.81	12.39	0.67361
Lsr	58.84	76.61	78.04	70.04	79.95	72.71	0.677161
Asb7	60.48	58.77	42.47	48.69	69.96	54.53	0.678349
Fus	1341.89	1258.28	1357.74	1285.58	1411.92	1325.23	0.678457
Hc	13.89	12.59	3.44	7.69	10.9	6.61	0.678999
Il13ra1	71.1	92.35	87.23	75.17	109.03	82.62	0.679702
Ppp2r5e	630.08	629.67	563.53	625.28	626.01	603.13	0.679709
Ntng1	144.65	91.3	141.17	116.17	179.9	117.32	0.679763
Scn2a1	2849.68	2830.35	2221.97	2507.95	2694.82	2401.77	0.679825
Tcerg1	478.08	415.58	465.97	517.65	421.58	465.15	0.681157
Erg	22.07	15.74	20.66	17.08	24.53	20.66	0.683045
Nme5	177.34	226.68	123.95	178.53	160.82	147.89	0.683691
Adra2a	181.43	111.24	126.25	140.09	173.54	137.15	0.684913
Mapkapk2	79.27	119.64	110.18	97.38	105.39	89.23	0.685029
Pik3cb	437.22	469.1	493.52	491.17	484.27	451.11	0.685885
Mpz	8.99	13.64	6.89	9.4	19.08	6.61	0.686299
Egr1	2634.75	3898.68	3229.66	3221.21	2537.64	3417.17	0.68741
Mmp9	17.98	15.74	10.33	15.38	23.62	10.74	0.688493
Drd1	231.28	53.52	140.02	143.51	119.02	93.36	0.688755
Pdpk1	1043.6	1168.03	1018.02	1055.8	1093.92	1012.92	0.689118
Nelfa	183.88	185.75	171.01	196.47	169.9	158.63	0.689641
Gabra1	7017.56	7500.37	8878.7	8208.91	7559.31	8419	0.690222
Cd4	11.44	15.74	8.03	10.25	21.81	9.09	0.691103
Src	580.23	637.01	631.24	559.5	608.74	641.96	0.692364
Gnaq	2008.75	2191.24	1986.69	1962.11	2167.85	1930.83	0.692403
Spi1	75.19	79.76	71.16	65.77	89.04	59.49	0.694611
Nts	21.25	5.25	12.62	12.81	21.81	11.57	0.697419
Cul2	617.83	616.02	517.62	577.44	588.75	540.34	0.700165
Grm1	169.98	170.01	122.81	141.8	195.34	153.67	0.700745
L1cam	523.03	491.14	368.42	383.54	545.14	361.88	0.701959
Atf6	404.53	600.28	384.48	416.85	427.94	458.54	0.703088
Slc6a3	9.81	7.35	4.59	9.4	2.73	6.61	0.703393
Osmr	45.76	50.37	36.73	47.84	67.23	31.4	0.703757
Gnptg	394.72	465.95	410.88	461.27	437.93	404.84	0.709562
Ube3a	1399.92	1489.16	1337.08	1444.46	1453.71	1386.37	0.710969
Il6ra	43.31	58.77	55.09	52.96	58.15	52.05	0.711932
Cd34	1040.33	1880.6	1689.43	1838.25	1411.92	1695.37	0.713593
Parp1	406.98	374.65	390.22	400.62	413.4	375.1	0.713943
Itpr3	18.8	39.88	17.22	29.9	23.62	31.4	0.715503
Cd8a	22.88	28.33	17.22	23.92	27.26	21.48	0.716645
Bace1	791.08	668.5	619.76	644.07	723.22	645.26	0.717403
Plcl2	1018.27	1250.94	1018.02	1119.01	961.27	1100.5	0.719919
Xbp1	1080.38	1238.34	1112.13	1069.46	1289.26	1164.12	0.72057
Npc2	48.22	73.46	67.71	52.96	50.88	73.53	0.722564
Aars	796.8	777.64	830.94	760.24	818.62	865.03	0.725619
Pla2g4f	9.81	12.59	1.15	11.1	9.99	6.61	0.727468
Atxn2	1099.99	1179.57	1066.22	1138.66	1147.52	1100.5	0.728181
Lpo	7.36	9.44	4.59	9.4	8.18	5.78	0.728271
Syt7	836.84	803.87	638.13	697.89	893.12	560.16	0.728989
Ap2b1	1216.04	1118.71	949.16	1086.55	1148.43	939.39	0.732533
Slc18a3	25.33	23.09	14.92	30.75	21.81	16.52	0.732545
Abat	1066.49	1117.66	1133.94	1112.18	1103	1126.11	0.736132
Ugt8a	170.8	103.89	153.79	168.28	136.29	147.89	0.736428
Ache	95.62	92.35	106.74	104.21	84.5	117.32	0.73714
Arsa	304.01	279.15	292.67	315.2	318.91	262.73	0.737787
Lrrc25	18.8	18.89	13.77	17.08	14.54	23.13	0.738035
Bcl2	76	62.97	47.06	54.67	73.59	68.57	0.739563
Drd2	20.43	13.64	11.48	9.4	18.17	14.05	0.741154
Prpf31	244.35	263.41	324.8	279.33	277.11	248.69	0.744696
Cxcr4	20.43	14.69	11.48	20.5	16.35	13.22	0.748091
Cers2	226.37	209.89	234.13	231.49	263.49	196.64	0.748316
Atp7a	85.81	88.15	113.62	101.65	91.77	104.1	0.749123
Usp30	281.13	273.9	245.61	256.26	289.83	234.64	0.749146
Camk2b	2067.59	2159.75	2187.54	2115.01	2263.25	2100.2	0.755092
Hap1	414.34	264.46	234.13	248.57	379.78	209.03	0.756812
Gpr37	226.37	153.22	257.09	187.07	195.34	222.25	0.759686
Ninj2	27.79	33.58	19.51	29.9	32.71	23.13	0.761038
Gnptab	342.42	333.72	322.51	298.97	381.6	289.17	0.763177
Slc11a1	9.81	18.89	8.03	14.52	18.17	8.26	0.767048
Stab1	34.32	48.27	43.61	43.56	50.88	37.18	0.767086
Ccs	143.02	160.56	146.91	148.63	145.37	151.19	0.767318
Msn	49.85	57.72	60.83	52.96	68.14	38.83	0.771176
Pik3r1	934.09	959.19	944.57	931.94	993.98	880.73	0.771995
Nkx6-2	8.17	15.74	12.62	12.81	9.99	11.57	0.773967
Marco	24.52	23.09	10.33	17.94	19.99	15.7	0.774066
Cers4	133.21	126.98	118.21	145.21	125.38	116.49	0.776768
Gucy1b3	1253.63	1532.19	1296.91	1315.48	1358.31	1329.36	0.776785
Pde1b	459.28	380.95	335.13	365.6	432.48	335.44	0.777868
Il1b	12.26	23.09	25.25	16.23	23.62	16.52	0.778633
Plxnc1	431.5	459.66	304.14	372.43	490.63	386.66	0.77972
Slu7	817.23	923.51	881.44	883.25	866.78	842.73	0.781546
Prf1	6.54	3.15	6.89	3.42	8.18	6.61	0.782397
Pla2g4d	23.7	12.59	5.74	14.52	17.26	14.87	0.785956
Fasl	9.81	15.74	14.92	7.69	21.81	14.87	0.786036
Casp8	41.68	39.88	43.61	44.42	42.7	35.53	0.788421
Tcirg1	32.69	46.18	47.06	44.42	33.62	42.96	0.789246
Cacna1c	185.51	185.75	92.96	154.61	193.53	145.41	0.789352
Pmp22	73.55	90.25	87.23	89.69	88.13	78.49	0.791185
3110043O21Rik	268.87	261.31	241.02	246.87	288.02	249.51	0.792974
Notch4	15.53	16.79	10.33	17.08	17.26	10.74	0.794977
Xk	101.34	105.99	83.78	102.5	102.67	76.84	0.795064
Plcb2	13.89	15.74	14.92	19.65	16.35	10.74	0.796988
Ntf3	35.96	33.58	26.4	33.31	42.7	24.79	0.797796
Camk2d	1207.05	968.64	948.01	891.79	1330.15	741.93	0.798292
Vegfa	374.29	322.18	390.22	333.14	354.34	379.23	0.799088
Stat1	143.83	151.12	198.55	175.97	169.9	161.94	0.800104
Pak1	5225.37	4840.03	5425.23	5140.61	5369.65	5133.19	0.800307
Itga5	17.16	27.29	18.36	16.23	26.35	16.52	0.801866
Stat3	204.31	202.54	165.27	183.65	218.06	152.02	0.802408
Pla2g2a	19.61	11.54	5.74	13.67	8.18	11.57	0.802493
Kras	605.57	740.91	656.49	662.86	615.1	689.05	0.803179
Erlec1	491.97	465.95	482.04	515.09	437.02	469.28	0.808302
Prl	13.08	10.49	5.74	11.1	11.81	8.26	0.809467
B4galt6	1527.4	1383.17	1114.43	1377.83	1475.52	1274.83	0.810322
Csf2rb	17.16	16.79	8.03	14.52	12.72	12.39	0.810349
Cxcl10	31.87	31.48	30.99	41.86	26.35	21.48	0.813434
Inhbb	27.79	24.14	18.36	26.48	29.98	17.35	0.813589
Fgf12	3205.18	3155.68	3643.98	3270.75	3245.41	3369.25	0.815429
Pkn1	93.98	89.2	74.6	71.75	97.22	81.79	0.81616
Fgf2	39.23	36.73	42.47	35.02	46.34	33.87	0.816794
Ncam1	1600.14	1425.14	1283.14	1304.37	1609.08	1293.83	0.819231
Meaf6	412.7	410.33	384.48	434.79	408.86	342.87	0.820099
Prkcb	7431.08	7405.92	7155.98	7516.15	7162.26	7211.91	0.820469
Fgf14	376.74	420.83	371.86	385.25	387.96	385.01	0.822496
Mta2	53.12	71.36	78.04	63.21	70.87	62.79	0.823218
Pla2g4e	29.42	24.14	24.1	29.04	27.26	23.13	0.824133
Gria4	1243.83	1109.26	1224.61	1275.33	1143.89	1198.82	0.824282
Twistnb	196.95	206.74	206.59	180.24	211.7	210.68	0.82499
Mmp12	9.81	10.49	6.89	13.67	5.45	9.91	0.826395
Epha2	21.25	16.79	9.18	19.65	14.54	15.7	0.828446
Bcas1	479.71	306.44	552.05	501.42	392.5	499.85	0.830941
Cln3	84.17	76.61	115.92	102.5	93.58	89.23	0.831776
Gabrr1	13.89	15.74	8.03	8.54	12.72	19	0.831914
Pah	22.88	18.89	20.66	17.94	33.62	14.87	0.832842
Mapk8	1280.6	1291.86	1182.14	1189.05	1329.24	1197.99	0.834133
Aqp4	534.47	734.61	608.29	579.15	701.42	547.77	0.837971
C4a	40.04	24.14	21.81	30.75	29.98	28.92	0.842411
Apaf1	129.94	81.86	96.41	92.25	148.1	83.45	0.84394
Tada2b	389.82	398.79	416.62	382.68	414.31	400.71	0.845562
Camk2g	2336.46	2573.23	2971.42	2749.69	2359.56	2926.41	0.846637
Glrb	3048.27	3266.92	3485.6	3404.01	3090.96	3211.45	0.84977
Psen2	129.94	113.34	97.56	116.17	123.57	107.41	0.850305
C1qb	632.54	759.8	692.07	592.82	894.94	524.64	0.850698
Akt3	1776.66	1861.71	1816.83	1823.73	1887.1	1710.24	0.852224
Gal3st1	45.76	51.42	39.02	41.86	47.25	49.57	0.855251
Mmp14	84.17	100.75	99.85	82.86	100.85	96.67	0.857619
Grin2d	57.21	35.68	34.43	45.27	54.51	33.05	0.858448
Des	12.26	13.64	21.81	11.96	11.81	27.26	0.861008
Chat	14.71	28.33	11.48	23.06	16.35	18.18	0.862389
Itgam	61.29	78.71	53.94	65.77	77.23	56.18	0.863602
Myh10	2298.05	2792.57	2263.29	2538.7	2614.87	2306.75	0.864116
Grin3b	8.17	16.79	3.44	15.38	7.27	8.26	0.866487
Epha5	1106.53	913.02	844.72	945.61	1049.4	813.81	0.867447
Jun	515.67	421.88	501.55	454.44	570.58	380.88	0.867983
Sf3a2	442.12	499.53	443.02	481.77	455.19	435.41	0.868638
Bche	26.15	27.29	34.43	20.5	32.71	32.22	0.872573
Eng	71.1	96.55	79.19	86.27	82.68	81.79	0.873004
Bid	85.81	70.31	65.42	71.75	89.95	53.7	0.874259
Cd40	18.8	15.74	12.62	13.67	20.9	14.05	0.876962
Cdk2	20.43	29.38	11.48	17.94	27.26	19	0.878364
Fam126a	186.33	173.16	173.3	165.72	197.16	164.41	0.881689
Tradd	15.53	16.79	12.62	10.25	19.99	13.22	0.882602
Homer1	3670.18	5558.9	3505.11	3838.8	4374.77	4202.06	0.883044
Dgkb	1180.08	1436.69	1004.25	1043.84	1411.92	1088.93	0.888842
Mag	107.06	75.56	136.58	116.17	88.13	106.58	0.893481
Tnc	42.5	68.21	26.4	33.31	59.06	38.83	0.898314
Ctns	50.67	68.21	64.27	64.92	62.69	57.83	0.900119
Negr1	2904.44	2451.5	2751.06	2663.41	2984.65	2533.13	0.902174
Scamp2	73.55	110.19	83.78	80.3	94.49	97.49	0.902281
Ret	31.05	39.88	20.66	33.31	36.34	19	0.904987
Trim37	2900.35	3293.15	3391.49	3348.48	3025.54	3148.65	0.912278
Gfap	565.52	719.92	712.73	610.76	795	563.47	0.91678
Amph	1426.88	1389.46	1217.72	1353.06	1434.63	1272.35	0.918639
C6	8.17	9.44	2.3	6.83	6.36	7.44	0.91916
Pla2g2f	17.98	26.24	9.18	20.5	16.35	14.87	0.919516
Nqo1	40.86	45.13	56.24	41.86	49.97	48.75	0.921356
Gprasp1	2609.42	2472.49	2242.63	2449.86	2735.71	2197.7	0.922361
Snrpa	389	401.94	347.76	370.73	412.49	347.83	0.923675
Epha3	36.78	47.22	48.2	31.61	54.51	43.79	0.924407
Adcyap1	36.78	52.47	25.25	34.17	39.07	38.83	0.924673
Dnah1	14.71	15.74	5.74	11.96	16.35	6.61	0.925352
Myct1	15.53	18.89	19.51	16.23	19.08	18.18	0.926586
Grm5	764.93	761.9	640.42	688.49	763.2	728.71	0.929193
Prkcq	67.01	46.18	71.16	82	56.33	49.57	0.929369
Csf1	183.88	219.33	180.19	182.8	207.15	197.46	0.930241
Gss	149.55	140.63	151.5	143.51	175.35	126.41	0.939133
Arhgef10	46.58	41.98	64.27	58.94	48.15	43.79	0.94027
Gba	105.42	141.67	111.33	120.44	124.47	110.71	0.941489
Opa1	751.85	819.61	762.08	816.62	763.2	760.11	0.942915
Usp21	164.26	173.16	106.74	128.98	175.35	134.67	0.949313
Ccdc127	1041.97	1129.2	1090.33	1156.59	1039.4	1074.06	0.950278
Trf	1645.9	918.26	1682.54	1558.07	1298.35	1339.27	0.951297
U2af2	286.85	343.17	281.19	303.24	317.09	286.69	0.951654
Emp2	99.7	186.8	115.92	128.98	137.19	131.37	0.954604
Fmr1	1121.24	1362.18	1293.47	1230.91	1269.27	1289.7	0.95597
Mutyh	24.52	24.14	18.36	17.94	30.89	19	0.956057
Akt2	194.5	282.3	198.55	207.57	222.6	240.42	0.960553
Txnl1	304.01	332.67	339.72	310.08	311.64	351.96	0.96122
Sirt7	202.67	262.36	262.83	251.99	247.13	225.55	0.963037
Mog	217.38	88.15	206.59	205.86	134.47	178.46	0.964021
Nwd1	194.5	258.16	241.02	234.05	232.59	229.68	0.965391
Tlr2	31.05	28.33	19.51	25.63	26.35	26.44	0.96637
Igf1	109.51	173.16	131.99	140.09	155.37	116.49	0.968932
Casp1	47.4	64.02	66.57	51.25	57.24	68.57	0.970461
Itpr1	2724.65	3867.2	2791.23	3208.39	3012.82	3119.74	0.971887
Sod2	1853.48	2072.65	2194.42	2106.47	1917.99	2083.68	0.973283
Gnai3	506.68	486.94	483.19	457	552.41	464.33	0.975647
Adcy9	658.69	896.22	785.03	787.58	801.36	745.23	0.979589
Fxn	86.63	91.3	96.41	80.3	102.67	91.71	0.987942
Trem1	4.09	7.35	5.74	5.13	5.45	6.61	0.997603
Tnr	876.07	821.71	697.81	796.97	849.51	749.36	0.998961

## Sheet: Female
Genes	IC F1 - Cortex	IC F2 - Cortex	IC F3 - Cortex	ACD3 F1 - Cortex	ACD3 F2 - Cortex	ACD3 F3 - Cortex	T-Test
Trf	1474.33	1509.99	1586.89	924.78	984.49	910.68	0.000130585
Mog	207.33	212.52	193.89	130.92	129.22	116.23	0.000396946
Ptdss1	554.79	564.79	554.38	596.43	590.25	593.14	0.000781671
Mal	472.25	484.25	445.2	357.44	303.34	311.55	0.00217898
Gtf2b	954.09	930.65	928.98	845.81	845.41	872.34	0.00228572
Grin1	575.91	595.85	610.85	710.73	682.24	730.94	0.00281372
Mbp	717.97	805.46	864.98	365.76	492.79	464.93	0.00350126
Gabrp	5.76	6.79	7.53	12.47	14.24	16.78	0.0044736
Pde4d	489.52	487.16	521.43	552.79	555.21	553.6	0.00792264
Bcas1	493.36	485.22	420.72	253.53	348.24	285.19	0.00909429
Gpr37	236.12	227.08	236.25	128.85	164.26	182.14	0.00940921
Chrna7	395.46	414.38	385.9	328.35	328.53	358.28	0.00980181
Mag	107.5	106.75	104.48	70.66	75.56	92.27	0.0154759
Myrf	86.39	113.54	105.42	56.11	71.18	69.5	0.0180052
Pkn1	86.39	83.46	74.36	99.75	98.56	93.47	0.0180613
Cacna1b	228.44	263.96	250.36	282.63	324.15	316.34	0.0215202
Lclat1	445.37	476.48	478.14	513.3	520.17	499.68	0.0222352
Il1b	24.96	22.32	18.82	16.63	12.05	14.38	0.0256817
Cybb	26.88	17.47	21.65	12.47	13.14	11.98	0.0259893
Polr2k	1167.17	1161.61	1215.11	966.34	1083.04	1076.05	0.0281261
Hdac6	149.74	136.83	157.18	180.8	164.26	176.15	0.0287112
Cyp4x1	236.12	224.17	236.25	338.74	274.87	285.19	0.0288844
Olig2	199.65	167.89	187.3	147.55	158.79	136.6	0.0294703
Sart1	47.99	50.46	47.06	62.34	53.66	56.32	0.0317603
Psen1	297.55	326.07	329.43	359.52	362.47	343.9	0.0319282
Htra2	88.31	92.19	88.47	101.83	96.37	94.66	0.033619
Cxxc1	215.01	211.55	220.25	236.91	280.34	250.44	0.036891
Atxn3	101.74	121.3	136.48	153.78	146.74	154.58	0.0370906
Park2	71.03	83.46	77.18	110.14	89.8	119.83	0.0370944
Nol3	65.27	60.17	80.94	99.75	91.99	83.88	0.0407988
Chmp2b	583.59	598.76	626.85	571.49	555.21	561.99	0.0411273
Atrn	838.91	932.59	928.04	1059.86	974.63	1012.54	0.0418159
Cadm3	2226.85	2329.04	2422.7	2965.53	2716.92	2527.15	0.0418464
U2af2	295.63	277.54	295.54	328.35	304.44	316.34	0.0429014
Tbp	213.09	226.11	198.6	241.07	231.06	240.85	0.0435578
Kel	3.84	7.76	6.59	8.31	12.05	11.98	0.0497426
Pla2g4b	17.28	15.53	11.29	41.56	25.19	25.16	0.0500971
Fgf14	337.87	375.56	319.07	380.3	402.99	427.78	0.0506504
Nelfa	167.01	152.36	182.6	189.11	192.74	191.72	0.053379
Trp53	40.31	41.73	45.18	83.13	53.66	59.91	0.0632791
Dgke	650.78	748.2	739.8	808.4	802.7	774.08	0.0671664
Mtor	529.84	523.06	486.61	565.26	534.4	564.38	0.0691548
Zfp24	238.04	219.32	219.3	238.99	257.35	242.05	0.0713601
Gabra4	1278.52	1286.8	1136.99	1305.08	1466.33	1517.01	0.0717165
Taf6l	86.39	74.72	80	101.83	89.8	88.67	0.0726864
Lpo	11.52	11.65	6.59	22.86	15.33	14.38	0.0737032
Il4ra	51.83	41.73	34.83	62.34	60.23	50.33	0.0739942
Gfpt1	478	507.54	504.49	559.02	511.41	538.02	0.0769438
Park7	2555.11	2455.2	2596.82	2435.6	2450.81	2352.2	0.0775021
Stx1a	2631.9	2870.54	3014.72	3102.68	3060.78	3185	0.0777019
Polr2h	514.48	487.16	486.61	426.02	387.66	478.11	0.0778776
Cx3cl1	3658.94	3910.85	3417.56	3938.1	4187.62	3997.43	0.0784756
Pls1	122.86	117.42	107.3	93.52	107.32	76.69	0.0790207
Il10	3.84	3.88	3.76	10.39	7.67	4.79	0.0790684
Plxnb3	40.31	41.73	46.12	39.48	28.47	34.75	0.0799414
Sgpl1	186.21	179.53	165.65	216.13	235.44	186.93	0.080549
Fus	1328.43	1275.15	1239.58	1537.83	1314.11	1530.19	0.0819569
Cacna1c	143.98	135.86	179.77	209.89	175.21	190.52	0.082919
Igf1r	420.41	428.93	450.84	577.73	500.46	461.33	0.0871568
Tada2b	370.5	381.38	371.78	378.22	392.04	390.64	0.0899354
Smpd4	19.2	36.88	59.3	60.27	70.09	63.51	0.0938899
Pik3cb	506.8	502.68	462.14	440.57	440.23	474.51	0.100582
Csnk2a2	691.09	667.66	721.91	750.21	726.04	720.16	0.101374
H2-Ea-ps	17.28	7.76	10.35	24.94	15.33	20.37	0.101465
Cdkn1a	236.12	315.39	205.19	336.66	296.77	370.27	0.102938
Ppp2ca	4716.69	4833.73	4949.87	4690.4	4730.79	4579.79	0.109236
Car2	1700.85	1587.63	1521.95	1415.22	1546.27	1280.95	0.110688
Casp3	122.86	119.36	123.3	178.72	125.94	153.38	0.113906
Cntn4	470.33	512.39	460.26	594.35	488.41	607.52	0.11435
Arhgef10	55.67	51.43	55.53	41.56	52.56	32.35	0.115163
Gata2	32.63	32.02	37.65	43.64	51.47	35.95	0.117722
Phf21a	71.03	53.37	55.53	49.88	50.37	46.73	0.125159
Ugt8a	128.62	159.15	195.77	133	120.46	112.64	0.126
Pla2g2f	19.2	12.62	10.35	29.09	21.9	16.78	0.127534
Tor1a	418.49	402.73	406.61	471.74	409.56	457.74	0.128911
Hras	1501.2	1435.27	1549.25	1463.02	1394.05	1298.92	0.130591
Shh	59.51	58.23	48.94	45.72	43.8	52.72	0.130669
Ryr2	424.25	441.55	390.61	432.26	488.41	556	0.131198
Ppp3cc	518.32	463.87	491.32	527.85	508.12	545.21	0.132256
Ddit3	330.19	295.98	269.19	272.24	262.82	257.63	0.132632
Rad23b	2294.04	2315.45	2145.04	2333.77	2342.4	2408.52	0.133399
Htt	564.39	596.82	524.26	602.66	604.49	596.74	0.134924
Sqstm1	2747.08	2817.17	2791.65	3246.08	2822.05	2984.89	0.136999
Efr3a	1476.25	1592.48	1207.58	1184.55	1153.13	1273.76	0.137426
Gucy1b3	1387.94	1359.58	1188.76	1379.89	1456.47	1620.06	0.139732
Lrrc25	19.2	11.65	17.88	35.33	20.81	21.57	0.140252
Bad	284.11	257.16	260.72	263.93	215.73	232.46	0.142969
Myh10	1944.65	2253.35	2263.63	2258.95	2481.47	2391.75	0.143361
Creb1	259.16	233.87	218.36	288.86	242.01	282.79	0.145842
Camk4	1595.27	1911.75	1491.83	1797.6	2260.27	1945.99	0.145885
Atm	109.42	127.13	113.89	149.63	117.17	146.19	0.14633
Col4a1	71.03	68.9	64	110.14	71.18	85.08	0.146754
Pde1b	376.26	370.71	440.49	504.99	446.8	418.2	0.147695
App	13495.5	13996.6	13401.1	13857.1	14999.5	14131.2	0.148499
Gsk3b	1892.82	2124.28	1859.85	2202.84	2120.09	2053.83	0.150016
Fa2h	61.43	40.76	75.3	45.72	35.04	40.74	0.150088
Prkaa2	255.32	283.37	302.13	365.76	296.77	311.55	0.150198
Polr2b	476.08	451.25	515.79	529.93	499.36	526.04	0.151096
Atp2b3	458.81	467.75	415.08	457.19	493.89	509.26	0.152587
Trim28	558.63	503.66	583.56	637.99	562.88	615.91	0.154084
Notch3	30.72	17.47	16.94	41.56	25.19	32.35	0.158405
Neo1	410.81	424.08	478.14	548.63	465.41	472.12	0.162083
Eif2s1	752.52	755	791.56	771	683.34	657.85	0.163217
Becn1	1637.5	1620.62	1643.37	1637.59	1581.31	1560.15	0.165526
Prkcq	71.03	72.78	68.71	72.74	42.71	51.53	0.166544
Tcerg1	389.7	401.76	428.25	507.07	407.37	461.33	0.168438
Ina	1802.59	1845.77	1753.49	1693.7	1798.14	1635.64	0.168665
Gria4	1073.11	1191.69	1109.7	1163.77	1206.79	1382.8	0.170231
Prpf3	230.36	211.55	160.01	222.36	240.92	252.83	0.170654
Ptgs2	107.5	202.82	263.54	336.66	227.78	285.19	0.171415
Gss	170.85	167.89	173.18	174.56	140.17	133.01	0.172977
Cd8a	30.72	16.5	24.47	56.11	29.57	32.35	0.174707
Gabrb3	802.43	911.24	1000.52	1068.17	968.06	996.96	0.174791
Pnkd	865.78	911.24	784.98	754.37	827.89	766.89	0.177007
Ache	99.82	106.75	108.24	110.14	114.98	146.19	0.179519
Epha4	408.9	485.22	408.49	442.65	519.07	619.51	0.17985
Pdgfrb	26.88	22.32	28.24	47.8	24.09	40.74	0.181132
Bid	67.19	55.31	71.53	70.66	72.28	75.49	0.182666
Cers2	287.95	206.7	215.54	203.66	194.93	184.53	0.18289
Casp7	71.03	46.58	72.47	51.95	53.66	34.75	0.184417
Phf19	9.6	9.7	6.59	20.78	10.95	10.78	0.184526
Klk6	11.52	14.56	14.12	45.72	19.71	17.97	0.18578
Atp6v1d	3737.65	3733.26	3793.11	3647.16	3734.26	3723.02	0.187026
Sf3a2	481.84	484.25	457.43	513.3	471.98	534.43	0.188355
Egfl7	424.25	375.56	392.49	371.99	329.62	385.84	0.189383
Ccnh	1556.87	1452.74	1660.31	1463.02	1444.42	1477.47	0.192484
Lrp1	1217.09	1017.98	962.87	1292.61	1317.39	1086.83	0.192798
Rab3a	9999.69	10862.1	10378.8	9426.51	9911.66	10268	0.193446
Htr5a	157.42	135.86	104.48	155.86	153.31	160.57	0.196924
Cd14	32.63	21.35	23.53	37.41	26.28	37.15	0.197575
Arrb2	360.9	372.65	416.02	361.6	343.86	361.88	0.198227
Nell2	4899.06	5585.82	6538.64	6544.11	6452.27	6250.17	0.199951
Camk2b	2094.39	2305.75	1964.32	2148.81	2417.96	2408.52	0.200399
Prf1	3.84	5.82	2.82	12.47	6.57	4.79	0.202171
Pla2g16	526	484.25	519.55	529.93	394.23	382.25	0.203984
Erlec1	472.25	466.78	486.61	507.07	489.51	476.91	0.205351
Adora2a	19.2	14.56	17.88	24.94	18.62	19.17	0.205477
Olfm3	514.48	583.23	612.73	594.35	393.14	391.83	0.20666
Calb1	1451.29	1340.17	1440.06	1423.54	1948.17	1579.32	0.207131
Sirt7	203.49	213.5	235.3	276.39	214.64	251.64	0.211057
Mecp2	236.12	217.38	237.19	295.1	244.21	237.26	0.21281
Hcn1	1197.89	1289.71	1040.99	970.5	1125.75	1053.28	0.212862
Atp6v1h	3850.91	4220.42	4358.78	4014.99	3816.39	3877.6	0.213309
Nrg1	207.33	220.29	183.54	307.57	225.59	215.69	0.213346
Atp8a2	441.53	502.68	529.91	496.68	555.21	581.16	0.216705
Calm1	19421.6	20502.3	18944.8	20010.5	21483.5	20220.8	0.218792
Ppargc1a	414.65	399.82	307.78	309.65	327.43	335.52	0.219417
Cnksr2	5467.29	6302.97	5150.35	5694.14	6477.46	6899.64	0.219486
Pcsk2	894.58	1115.03	899.8	955.95	1208.98	1260.58	0.221454
Slc12a5	3384.42	3872.03	3462.74	3547.41	4229.24	4029.78	0.224724
Dll4	36.47	27.17	27.3	31.17	16.43	20.37	0.227416
Pla2g2e	11.52	4.85	9.41	18.7	8.76	13.18	0.22821
Ins2	11.52	12.62	10.35	29.09	14.24	13.18	0.229256
C3	117.1	33.97	45.18	39.48	25.19	17.97	0.230506
Nfkbia	215.01	169.83	145.89	232.75	225.59	180.94	0.235668
Itgax	11.52	6.79	8.47	24.94	7.67	15.58	0.240322
Dbh	11.52	12.62	4.71	29.09	9.86	15.58	0.240439
Eng	94.07	71.81	54.59	93.52	98.56	80.28	0.243671
Sptbn2	1443.61	1615.77	1776.08	1681.23	1828.8	1754.27	0.24512
Dgkb	1025.12	1091.74	1446.65	1512.9	1339.3	1304.92	0.246279
Lama2	109.42	62.11	79.06	124.69	114.98	85.08	0.247338
Galc	191.97	174.68	178.83	222.36	190.55	184.53	0.248703
Bnip3	2779.72	2928.77	2378.46	2373.25	2431.1	2575.08	0.248906
Gusb	107.5	77.63	81.89	118.45	109.51	89.87	0.24944
Gnai1	3301.88	3629.42	3319.68	3308.42	3214.09	3288.05	0.253384
Gria2	3340.27	3836.12	3797.82	3751.07	3853.62	4220.31	0.255125
Nrxn1	3900.82	4340.75	3629.34	3971.35	4647.56	4386.86	0.256343
Pla2g2a	23.04	4.85	17.88	43.64	17.52	22.77	0.257449
Hc	1.92	9.7	10.35	12.47	10.95	9.59	0.263776
Cntnap2	309.07	277.54	262.6	359.52	281.44	311.55	0.264294
Fyn	1025.12	1148.02	1126.64	1251.05	1113.71	1151.54	0.265566
Dcx	138.22	139.74	157.18	178.72	135.79	184.53	0.267026
Jam3	309.07	319.27	334.13	320.04	240.92	304.36	0.26907
Tbpl1	1086.55	1230.51	1111.58	1199.1	1160.8	1321.69	0.269141
Gtf2ird1	184.29	166.91	207.07	191.19	148.93	147.39	0.270685
Naglu	84.47	48.52	78.12	141.31	70.09	91.07	0.270866
Hpgds	71.03	60.17	72.47	93.52	74.47	68.3	0.271209
Sf3b2	942.57	901.53	866.86	1024.53	872.79	1017.33	0.27742
Cacna1a	769.8	849.13	747.33	756.45	945.06	913.08	0.277757
3110043O21Rik	238.04	270.75	260.72	293.02	247.49	301.96	0.279173
Pgk1	1341.87	1388.69	1311.12	1269.75	1248.4	1364.83	0.279242
Gal3st1	80.63	62.11	47.06	33.25	41.61	64.71	0.28324
Gjb1	78.71	55.31	46.12	54.03	50.37	31.16	0.283904
Chd4	589.35	587.11	496.02	590.2	647.2	575.17	0.283948
Adrb2	36.47	22.32	33.88	49.88	27.38	45.53	0.285375
Ccl5	15.36	7.76	11.29	24.94	14.24	11.98	0.288009
Nostrin	44.15	39.79	27.3	39.48	43.8	49.13	0.288407
Grik2	178.53	214.47	258.84	320.04	206.97	272.01	0.288933
Cdk5r1	2228.77	2383.39	2216.57	2271.42	2373.06	2736.85	0.289906
Nf1	813.95	969.46	993.93	1107.66	916.59	1043.69	0.290302
Src	608.54	620.11	631.56	692.03	676.77	599.13	0.290722
Hnrnpm	744.84	820.99	848.04	741.9	793.94	751.32	0.291581
Mgmt	19.2	8.73	8.47	14.55	18.62	16.78	0.292012
Grin2b	1577.99	1847.71	2386.93	2668.35	2348.97	1938.8	0.296846
S100b	1186.37	1022.84	933.69	937.25	981.2	955.02	0.297686
Kcnj10	714.13	721.03	522.38	438.49	682.24	481.7	0.299467
Pak1	5847.39	5693.53	4880.22	4445.17	5507.21	4953.65	0.304411
Cxcr4	9.6	10.67	24.47	31.17	15.33	21.57	0.30682
Gria3	1990.72	2533.8	2551.64	2601.85	2409.2	2849.48	0.307725
Gstp1	2027.2	1916.61	2101.74	2383.64	1940.5	2209.61	0.308712
Ep300	524.08	543.44	466.84	596.43	496.08	575.17	0.309593
Ager	15.36	9.7	13.18	20.78	13.14	14.38	0.309649
Mta2	80.63	49.49	64.94	78.97	82.13	68.3	0.312599
Hgf	82.55	113.54	105.42	141.31	113.89	99.46	0.313666
Nlrp3	17.28	15.53	8.47	37.41	12.05	19.17	0.318993
Grin2c	67.19	73.75	74.36	58.19	74.47	64.71	0.319141
Grin2a	382.02	431.84	348.25	380.3	453.37	439.76	0.324468
Fas	17.28	17.47	10.35	16.63	18.62	17.97	0.325031
Egr2	30.72	52.4	50.83	93.52	36.14	64.71	0.325242
Sirt2	741	689.01	657.91	656.7	684.43	660.25	0.325413
Epha6	347.46	345.47	535.55	536.16	490.6	434.97	0.325854
Csf1	207.33	165.94	166.6	168.33	217.92	234.86	0.325862
Prkacb	2117.42	2304.78	2253.28	2506.25	2131.04	2487.61	0.327031
Lif	24.96	16.5	10.35	12.47	13.14	11.98	0.327047
Slc2a1	234.2	190.21	176.01	297.18	220.11	198.91	0.32736
Actn1	597.03	719.09	640.97	640.07	822.41	708.18	0.328735
Ube3a	1282.36	1378.99	1522.89	1612.65	1390.76	1495.44	0.330765
Il15ra	26.88	28.14	31.06	54.03	31.76	27.56	0.335268
Lamp1	2497.52	2432.88	2203.39	2398.19	2249.31	2044.25	0.339505
Cntf	28.8	29.11	32.94	47.8	29.57	32.35	0.340952
Tie1	88.31	50.46	56.47	47.8	53.66	55.12	0.341731
Ccr5	28.8	28.14	32	37.41	26.28	38.34	0.342329
Gprasp1	2359.31	2396.97	2725.77	2944.75	2401.53	2775.19	0.342801
Epo	9.6	3.88	2.82	22.86	4.38	8.39	0.342936
Pla2g4c	26.88	7.76	16.94	45.72	19.71	19.17	0.347758
Pecam1	149.74	131.98	101.65	149.63	170.83	124.62	0.34827
Cacna1s	19.2	16.5	8.47	33.25	17.52	14.38	0.353449
Dlat	1176.77	1216.92	1197.23	1101.42	1212.26	1169.51	0.354126
Scn2a1	2240.28	2618.23	2832.13	3025.79	2381.82	3279.66	0.355603
Slc1a1	370.5	335.77	406.61	498.76	334	444.56	0.356359
Tenm2	299.47	443.49	598.61	685.79	373.43	720.16	0.356359
Gnai3	527.92	497.83	482.85	600.59	486.22	533.23	0.357303
Drd2	24.96	12.62	9.41	37.41	13.14	22.77	0.36015
Wfs1	289.87	320.24	652.26	685.79	515.79	472.12	0.361206
Pcna	873.46	763.73	734.15	791.78	730.42	690.2	0.36301
Mmp24	215.01	224.17	208.01	209.89	216.83	198.91	0.363066
Ggt1	59.51	27.17	34.83	64.42	54.75	39.54	0.365183
Ryr1	53.75	50.46	77.18	93.52	53.66	77.89	0.36693
Unc13a	1963.85	2158.24	1935.14	1968.01	2400.44	2128.13	0.367762
Lars	408.9	388.17	395.31	359.52	410.66	372.66	0.373417
Dlgap1	287.95	269.78	242.83	315.88	247.49	315.14	0.377303
Cul1	1153.74	1093.68	982.63	1238.58	1078.66	1119.18	0.377682
Grm2	428.09	508.51	272.01	413.55	468.7	577.57	0.377852
Ngfr	19.2	11.65	15.06	14.55	7.67	14.38	0.37977
Napsa	24.96	13.59	13.18	35.33	18.62	17.97	0.38266
Taf4b	55.67	57.26	58.36	72.74	50.37	68.3	0.384998
Gnai2	2587.75	2512.45	2596.82	2641.33	2468.33	2234.77	0.385659
Gls	3150.22	3572.17	3375.21	3449.74	3413.4	3647.53	0.38699
Avp	17.28	10.67	8.47	20.78	12.05	14.38	0.388078
Ptdss2	282.2	259.11	285.19	378.22	238.73	330.72	0.388272
Il6ra	46.07	32.99	44.24	76.89	49.28	34.75	0.38994
Cd33	32.63	28.14	33.88	56.11	28.47	34.75	0.390198
Srsf4	322.51	329.95	413.19	344.97	309.91	322.33	0.393043
Syt4	1883.22	2204.83	2317.28	2508.33	2014.97	2468.44	0.393948
Magee1	1645.18	2013.65	2074.45	2194.53	1948.17	2023.88	0.39756
Gdnf	3.84	6.79	5.65	4.16	2.19	5.99	0.399284
Sod1	4039.04	3985.57	4089.59	4116.82	3748.49	3937.51	0.400753
Smyd1	21.12	12.62	10.35	37.41	15.33	14.38	0.402515
Lrrc4	883.06	916.09	665.44	787.62	984.49	977.79	0.40274
Parp1	439.61	439.61	452.73	569.41	434.75	448.15	0.404135
Ube2k	940.65	1010.22	1017.46	922.7	956.01	998.16	0.40534
Gtf2a1	725.64	806.43	762.39	741.9	835.55	820.81	0.406013
Erbb3	26.88	41.73	32	33.25	30.66	20.37	0.406138
Acin1	666.13	807.4	760.5	785.54	742.47	850.77	0.406993
AI464131	199.65	237.76	205.19	247.3	242.01	203.71	0.407195
Atg5	454.97	401.76	490.37	461.35	406.28	383.45	0.407392
Ppp2r5e	550.95	647.28	563.79	623.45	584.78	654.26	0.408151
Kif3a	796.67	956.85	983.57	1126.36	866.22	1007.74	0.408779
Txnl1	370.5	370.71	303.07	342.9	328.53	303.16	0.41103
Efna1	120.94	84.43	80	97.67	72.28	73.09	0.411849
Twistnb	213.09	199.91	188.24	180.8	205.88	185.73	0.412092
Atf4	1988.8	2044.7	1615.13	1654.21	1781.71	1818.97	0.412954
Fmr1	1222.85	1256.71	1097.46	1003.75	1229.79	1122.78	0.416647
Il6	598.95	492.01	389.66	315.88	471.98	475.71	0.417754
Efna5	355.14	477.45	316.25	371.99	425.99	535.63	0.418693
Itgal	30.72	16.5	17.88	33.25	21.9	25.16	0.419993
Cplx1	2326.67	2311.57	1409	1275.99	1982.11	1793.81	0.420138
Negr1	2276.76	2563.89	3049.55	3329.2	2960.03	2491.2	0.420849
Casp6	97.9	47.55	64.94	66.5	42.71	57.52	0.422732
Shank2	512.56	542.47	641.91	652.54	640.63	542.82	0.425672
Prpf31	257.24	249.4	283.31	297.18	252.97	283.99	0.42595
Slc9a6	934.89	1085.92	1074.87	1066.09	1130.13	1044.89	0.427465
Atxn7	69.11	83.46	103.53	112.22	88.7	88.67	0.428891
Tbr1	441.53	525.98	433.9	538.24	471.98	485.3	0.430082
Cd40	24.96	7.76	8.47	33.25	13.14	16.78	0.430154
Csf2rb	21.12	19.41	8.47	18.7	6.57	9.59	0.430802
Mapkapk2	113.26	95.1	98.83	101.83	91.99	97.06	0.431671
Xk	105.58	90.25	72.47	91.44	98.56	105.45	0.432754
Epha7	458.81	466.78	633.44	631.76	539.88	553.6	0.433617
Entpd2	80.63	75.69	84.71	87.28	63.52	70.7	0.434555
L1cam	366.66	366.82	546.85	629.68	385.47	505.67	0.43549
Kcnb1	508.72	524.03	408.49	461.35	537.69	566.78	0.435496
Nos3	46.07	28.14	24.47	29.09	31.76	16.78	0.435862
Uchl1	40.31	29.11	23.53	39.48	27.38	44.34	0.437142
Cldn5	810.11	511.42	414.14	507.07	475.27	444.56	0.44114
Rims1	1032.8	1109.21	1021.22	1051.55	1173.94	1060.47	0.442973
Myct1	23.04	9.7	13.18	33.25	15.33	15.58	0.44315
Ryr3	11.52	19.41	36.71	35.33	25.19	27.56	0.444726
Insr	191.97	211.55	224.95	214.05	212.45	230.07	0.446503
Lsm2	165.09	137.8	133.65	155.86	143.46	167.76	0.447597
Rapgef2	1464.73	1767.16	1868.32	1843.32	1706.15	1884.88	0.448583
Mfn2	1182.53	1173.25	1103.11	1292.61	1073.19	1283.35	0.450434
Katna1	94.07	78.61	52.71	101.83	71.18	89.87	0.451753
Akt3	1570.31	1792.39	1744.08	1855.79	1772.95	1685.97	0.452531
Gnb5	975.21	1003.43	894.16	893.61	912.21	968.2	0.453366
Drd4	34.55	15.53	19.77	39.48	24.09	25.16	0.454491
Inpp5f	1303.47	1252.83	1022.16	1155.45	1378.72	1314.5	0.455369
Cln8	174.69	153.33	138.36	126.77	143.46	160.57	0.455394
Cdc27	416.57	452.22	441.43	432.26	395.33	439.76	0.455691
Sf3b4	28.8	38.82	25.41	41.56	36.14	28.76	0.459398
Emcn	67.19	78.61	62.12	66.5	70.09	55.12	0.461693
Mmp19	21.12	13.59	12.24	29.09	13.14	17.97	0.464764
Psmb9	67.19	34.94	30.12	105.99	40.52	44.34	0.464785
Cacna1f	19.2	7.76	7.53	20.78	10.95	14.38	0.465817
C4a	46.07	20.38	17.88	64.42	37.23	20.37	0.467858
Ncl	140.14	163.03	184.48	180.8	165.36	173.75	0.472079
Sorcs3	397.38	435.72	481.9	409.4	473.08	538.02	0.473108
Nes	76.79	67.93	50.83	76.89	89.8	57.52	0.473445
Itgam	72.95	63.08	62.12	89.36	76.66	56.32	0.474501
Ap4s1	1472.41	1546.87	1122.87	1103.5	1326.15	1351.65	0.474719
Oxr1	4179.18	4622.18	4821.86	4810.93	4073.73	3967.47	0.474797
Map2k1	2246.04	2550.3	3006.25	3277.25	2572.37	2686.52	0.475253
Nfkbib	224.6	194.09	144.01	168.33	167.55	171.35	0.47575
Ddx23	677.65	672.51	661.68	681.63	658.15	706.98	0.477345
Syt1	2662.62	3380.02	3191.67	3711.58	2949.08	3296.44	0.477413
Grm1	120.94	150.42	172.24	197.42	121.55	191.72	0.477476
Sox10	34.55	46.58	64	54.03	28.47	35.95	0.479986
Marco	23.04	19.41	17.88	43.64	15.33	21.57	0.483038
Trem1	7.68	3.88	1.88	6.23	4.38	7.19	0.484877
Entpd4	188.13	159.15	230.6	222.36	183.98	228.87	0.48776
Pvalb	2159.66	1792.39	629.68	502.91	1579.12	1221.04	0.488449
Fasl	21.12	5.82	15.06	31.17	13.14	14.38	0.489623
Mapk1	5943.38	7027.88	7926	7961.41	7378.72	7002.69	0.491763
Igf1	176.61	105.78	78.12	170.41	134.7	128.21	0.49205
Pllp	51.83	67.93	49.88	54.03	45.99	55.12	0.492353
Htr1a	132.46	183.41	256.95	193.27	117.17	166.56	0.493718
Dlx2	30.72	19.41	30.12	22.86	32.85	37.15	0.494995
Npc1	364.74	301.8	347.31	401.08	360.28	319.94	0.49541
Npy	2178.85	1695.35	1258.41	1080.64	1675.49	1642.83	0.498012
Rhoa	1543.44	1257.68	1237.7	1716.56	1328.34	1350.45	0.498862
Nefh	769.8	655.04	294.6	322.11	573.83	466.13	0.499582
Gabrb2	3570.63	3881.73	2911.19	3231.53	4126.3	3869.21	0.502124
Ap2a2	944.49	1050.98	1276.29	1456.79	964.77	1230.62	0.503231
Dnah1	9.6	11.65	13.18	24.94	10.95	9.59	0.503332
Cnr1	737.16	817.11	920.51	856.2	781.89	1043.69	0.504719
Tnfrsf10b	21.12	10.67	11.29	20.78	16.43	14.38	0.504738
Akt1s1	456.89	371.68	336.96	371.99	343.86	369.07	0.505
Sox9	343.63	390.11	441.43	438.49	323.05	301.96	0.505712
Cacnb2	318.67	370.71	400.96	334.58	385.47	473.32	0.506404
Hdac7	59.51	76.66	54.59	49.88	83.23	87.47	0.506519
Slc4a10	1025.12	1121.82	1396.77	1535.76	1054.57	1343.26	0.507425
Gga1	216.93	175.65	185.42	214.05	166.45	146.19	0.509707
Tfam	439.61	515.3	488.49	421.87	475.27	482.9	0.511139
Adcyap1	38.39	42.7	34.83	64.42	24.09	53.92	0.51197
Map2k2	568.23	598.76	550.61	579.81	554.12	656.65	0.512217
Fam104a	282.2	242.61	212.72	226.52	242.01	224.08	0.513154
Angpt2	44.15	23.29	15.06	43.64	33.95	26.36	0.514034
Gabrr3	17.28	19.41	19.77	35.33	14.24	20.37	0.515831
Tnfrsf1b	30.72	15.53	23.53	33.25	28.47	20.37	0.516762
Ret	40.31	21.35	21.65	35.33	31.76	29.96	0.517847
Pten	2207.65	2529.92	2320.1	2377.41	2348.97	2587.06	0.518747
Pdpk1	984.8	1105.32	1036.28	947.64	1022.81	1055.68	0.519151
Plcb1	2272.92	2495.96	1966.21	2150.89	2565.8	2433.69	0.519708
Adcy9	698.77	789.93	741.68	723.2	832.27	762.1	0.521124
Gpr4	7.68	7.76	15.06	18.7	15.33	5.99	0.521421
Vip	1641.34	1568.22	1318.65	1454.71	1744.48	1599.69	0.52163
Mmp16	117.1	155.27	220.25	218.21	135.79	226.47	0.521893
Cadps	4874.11	5177.26	3935.23	3956.81	4425.26	4697.22	0.52236
Cxcl12	1030.88	785.08	866.86	993.36	790.65	635.08	0.525093
Erg	38.39	22.32	21.65	31.17	17.52	19.17	0.525632
Bche	46.07	22.32	39.53	37.41	25.19	28.76	0.526078
Gdpd2	44.15	32.99	57.41	56.11	50.37	44.34	0.526825
Mmp9	34.55	15.53	15.06	49.88	21.9	17.97	0.529226
Apaf1	67.19	70.84	217.42	247.3	125.94	116.23	0.529732
Fxn	107.5	115.48	129.89	122.61	97.46	112.64	0.531276
Pah	24.96	16.5	13.18	35.33	19.71	14.38	0.531301
Prkaca	2127.02	2112.63	2254.22	2585.22	1966.78	2318.65	0.533744
Tlr4	26.88	9.7	11.29	22.86	16.43	20.37	0.53465
Adcy8	330.19	264.93	294.6	365.76	278.15	310.35	0.535665
Pla2g4f	21.12	9.7	8.47	29.09	6.57	19.17	0.535992
Cul2	533.68	554.12	605.2	640.07	528.93	602.73	0.537578
Bdnf	414.65	489.1	336.96	405.24	485.12	450.55	0.537916
Taf9	1055.83	1073.3	1188.76	1257.28	1150.94	1054.48	0.538764
Plxnc1	295.63	370.71	560.97	594.35	393.14	439.76	0.540297
Kcna1	1558.79	1726.4	912.98	723.2	1569.26	1212.65	0.543927
Tpm1	1896.66	1995.21	1724.31	1787.21	2206.61	1913.64	0.545795
Cul3	1243.96	1290.68	1247.11	1365.35	1279.07	1223.43	0.549397
Col4a2	92.15	83.46	91.3	124.69	87.61	81.48	0.551111
Xbp1	1491.6	1418.77	1143.58	1248.97	1319.58	1274.96	0.551289
Mpz	24.96	8.73	16	12.47	8.76	17.97	0.552759
Cx3cr1	391.62	384.29	472.49	438.49	399.71	325.93	0.553229
Pik3ca	1013.6	970.43	789.68	798.01	945.06	874.74	0.554522
Sorl1	3246.21	3416.9	2773.77	2998.78	3276.51	3703.85	0.555286
Polr2j	501.04	495.89	441.43	583.96	445.7	494.89	0.555646
Mapk3	817.79	709.39	1322.41	1828.78	844.31	892.71	0.555881
Camk2d	802.43	807.4	1538.89	1828.78	1085.23	940.64	0.557513
Cck	2127.02	2299.93	2110.21	2123.87	2010.59	3023.23	0.560269
Rdx	727.56	705.51	825.45	854.12	757.8	742.93	0.561111
Nos2	32.63	19.41	20.71	54.03	18.62	22.77	0.561233
Acvrl1	36.47	42.7	34.83	35.33	47.09	39.54	0.561235
Cnot10	245.72	277.54	311.54	290.94	282.53	298.37	0.561923
Lypla1	671.89	625.93	529.91	583.96	592.44	571.57	0.563441
Ninj2	38.39	24.26	18.82	66.5	20.81	23.97	0.564576
Tlr2	38.39	18.44	22.59	29.09	29.57	32.35	0.564688
Atp6v1a	3232.77	3675.03	4279.72	4393.22	3529.48	4001.02	0.566162
Bcl2	63.35	71.81	52.71	64.42	55.85	88.67	0.567097
Tardbp	489.52	620.11	502.61	546.55	532.21	627.89	0.571333
Atp13a2	216.93	200.88	190.13	201.58	213.54	208.5	0.572897
Pqbp1	364.74	301.8	383.08	457.19	330.72	347.5	0.573202
Mthfr	23.04	15.53	12.24	18.7	13.14	11.98	0.573881
Ccdc127	1030.88	1082.03	1090.87	980.89	1077.57	1077.24	0.574901
Aldh1l1	445.37	405.64	337.9	361.6	398.61	367.87	0.576484
Syt7	587.43	751.12	905.45	1014.14	672.39	804.04	0.57662
Mnat1	234.2	209.61	194.83	216.13	213.54	232.46	0.577185
Nmnat2	1347.63	1653.62	1605.72	1693.7	1516.7	1592.5	0.577903
Atp7a	113.26	103.84	81.89	137.16	87.61	105.45	0.577973
Cpt1b	34.55	22.32	23.53	45.72	24.09	25.16	0.578489
Taz	282.2	339.65	346.37	355.36	307.72	351.09	0.579321
Cxcl10	28.8	15.53	23.53	35.33	31.76	14.38	0.579515
Inpp4a	1530	1793.36	1746.9	1558.62	1549.55	1767.45	0.580206
Man2b1	172.77	151.39	207.07	230.68	166.45	179.74	0.581756
Cxcl11	9.6	18.44	7.53	31.17	13.14	5.99	0.581784
Adra2a	172.77	110.63	202.36	317.96	162.07	122.22	0.585495
Bcl2l1	560.55	610.4	695.56	679.56	629.68	632.69	0.586785
Arsa	282.2	252.31	341.66	326.27	285.82	315.14	0.587541
Aqp4	854.26	581.29	560.02	825.03	914.4	523.64	0.58775
Slc32a1	1059.67	1055.83	848.98	800.09	1031.57	961.01	0.589062
Sla	19.2	15.53	20.71	35.33	17.52	14.38	0.589116
Stx2	124.78	114.51	106.36	155.86	102.94	116.23	0.590464
Plekho2	188.13	131.98	98.83	118.45	139.08	113.84	0.591107
C6	9.6	11.65	8.47	14.55	5.48	3.59	0.593278
Inhbb	49.91	23.29	21.65	29.09	21.9	27.56	0.59485
Sod2	1906.26	2125.25	1893.73	2007.5	1944.88	1808.19	0.596103
Axin2	222.68	164.97	150.59	182.88	167.55	242.05	0.598294
Stambpl1	326.35	362.94	403.78	342.9	311.01	385.84	0.59878
Gtf2h1	261.08	296.95	271.07	270.16	309.91	276.8	0.600255
Fam126a	184.29	199.91	236.25	230.68	158.79	186.93	0.601991
Nwd1	247.64	227.08	208.95	245.22	228.87	162.96	0.602379
Stab1	74.87	42.7	42.35	89.36	56.94	43.14	0.602599
Lrrk2	568.23	553.15	376.49	486.29	600.11	529.64	0.603277
Tnfrsf12a	151.66	138.77	70.59	108.06	113.89	95.86	0.605172
Asb7	61.43	54.34	55.53	72.74	47.09	64.71	0.605573
Ddc	44.15	21.35	13.18	47.8	29.57	21.57	0.606171
Epha5	725.64	808.37	1119.11	1157.53	844.31	907.09	0.60769
Mto1	314.83	278.51	319.07	309.65	278.15	298.37	0.610001
Ncf1	53.75	26.2	30.12	51.95	35.04	39.54	0.611747
Ldhc	19.2	7.76	11.29	18.7	9.86	16.78	0.613267
Des	28.8	13.59	11.29	29.09	16.43	19.17	0.613284
Ntf3	26.88	31.05	53.65	74.81	33.95	29.96	0.614097
Hdac1	119.02	88.31	144.95	137.16	136.89	109.04	0.614669
Drd1	132.46	125.19	208.95	199.5	89.8	106.65	0.615976
Sirt1	155.5	151.39	166.6	184.96	137.98	174.95	0.616273
Ubqln1	1021.28	870.48	866.86	879.06	959.3	1028.12	0.618282
Nmb	23.04	28.14	52.71	49.88	12.05	17.97	0.619867
Dlg4	2677.98	2715.27	2683.41	2612.24	2771.67	2602.64	0.620348
Tnr	558.63	682.21	817.92	725.28	706.33	748.92	0.621075
Fcrls	111.34	93.16	110.12	139.24	117.17	85.08	0.621835
B4galt6	1251.64	1451.77	1555.83	1596.02	1475.09	1363.63	0.628058
Mmrn2	72.95	76.66	43.3	66.5	58.04	50.33	0.629906
Prkcb	6271.65	7718.83	6853.01	6745.69	6870.59	6559.33	0.632006
Taf10	1194.05	1116.97	1300.76	1282.22	1100.57	1106	0.635311
Slc6a4	23.04	13.59	9.41	14.55	14.24	10.78	0.635345
Gabrr1	19.2	13.59	8.47	33.25	7.67	13.18	0.635948
Gngt1	19.2	13.59	8.47	12.47	13.14	10.78	0.636299
Taf4	122.86	128.1	102.59	155.86	118.27	105.45	0.636829
Rac1	2363.15	2505.66	2685.3	2763.95	2490.23	2497.19	0.638686
Il10ra	86.39	43.67	50.83	93.52	50.37	64.71	0.64056
Sri	637.34	608.46	738.86	825.03	596.82	679.42	0.642537
Psmb8	95.98	62.11	51.77	81.05	54.75	49.13	0.642639
Crh	218.85	148.48	121.42	135.08	166.45	141.4	0.643642
Hif1a	1178.69	1187.81	1308.29	1303	1182.7	1271.36	0.645049
Tspo	53.75	30.08	24.47	33.25	31.76	29.96	0.648197
Atp6v0d1	2749	2777.38	3202.02	3169.19	2607.41	2600.24	0.649203
Sh3tc2	17.28	18.44	26.35	33.25	21.9	15.58	0.65042
Egr1	3785.64	4870.61	2672.12	4077.34	3802.15	4408.43	0.652532
Ring1	193.89	180.5	226.83	259.77	193.83	186.93	0.652721
Ntrk1	30.72	16.5	30.12	37.41	32.85	17.97	0.653019
Map2	5421.22	6446.59	6564.06	6562.81	6285.82	6141.13	0.653065
Grn	558.63	434.75	575.08	658.77	501.55	506.87	0.653515
Calb2	76.79	76.66	129.89	105.99	84.32	123.42	0.655085
Ehmt1	122.86	123.25	114.83	128.85	110.6	131.81	0.656755
Tcirg1	63.35	34.94	43.3	78.97	47.09	37.15	0.659549
Keap1	314.83	308.6	274.84	347.05	277.06	307.96	0.660055
Gnaq	1631.74	2052.47	2083.86	2044.9	2080.67	1869.3	0.660659
Atcay	1585.67	1656.53	1498.42	1327.94	1597.74	1657.21	0.660854
Cers1	36.47	37.85	35.77	47.8	32.85	35.95	0.661441
C1qb	748.68	576.44	624.97	706.57	609.97	532.03	0.662643
Dlg3	1754.6	2047.62	2016.09	2003.34	2009.49	1940	0.663093
Adcy5	40.31	51.43	54.59	72.74	41.61	46.73	0.665889
Slc6a3	11.52	1.94	9.41	8.31	5.48	4.79	0.668493
Dot1l	76.79	53.37	37.65	41.56	50.37	58.72	0.668651
Cdk5rap3	157.42	141.68	191.07	178.72	152.22	131.81	0.670099
Slc18a2	26.88	14.56	29.18	51.95	17.52	17.97	0.671491
Ccs	174.69	145.57	152.48	166.25	136.89	195.32	0.675486
Ccnd1	180.45	108.69	200.48	187.03	178.5	162.96	0.675494
Homer1	4472.89	5151.06	3138.02	3896.54	5296.95	4528.26	0.678407
Ap1s1	635.42	558.97	677.68	689.95	620.92	617.11	0.680443
Chrm5	15.36	6.79	23.53	27.02	9.86	17.97	0.681628
Mapk10	4497.85	4821.11	4424.67	3975.51	4898.34	4483.92	0.683687
Atp6v1e1	5185.1	5388.82	5351.77	5255.65	5103.12	5420.97	0.684137
Smn1	514.48	541.5	482.85	486.29	544.26	541.62	0.684141
Cspg4	72.95	50.46	95.06	116.38	71.18	58.72	0.691752
Bace1	648.86	669.6	818.86	758.53	673.48	619.51	0.691944
Pgam1	2583.91	2422.2	2477.29	2950.98	2330.35	2451.66	0.692702
Gnptg	431.93	443.49	437.67	442.65	439.13	436.17	0.693822
Adora1	339.79	325.1	239.07	272.24	324.15	261.22	0.697106
Tgfbr2	232.28	141.68	159.07	268.08	194.93	130.61	0.698194
Dnm2	316.75	296.95	322.84	363.68	300.05	300.77	0.699866
Ncam1	1155.66	1393.54	1870.2	1803.84	1417.05	1497.84	0.699925
Dagla	733.32	839.43	604.26	594.35	870.6	850.77	0.700833
Tnc	61.43	31.05	43.3	76.89	38.33	39.54	0.702783
Cdc40	510.64	588.08	625.91	527.85	648.29	608.72	0.703347
Efnb3	222.68	253.28	566.61	438.49	217.92	227.67	0.708115
Apoe	8360.27	6227.27	5993.68	8177.54	7332.72	6208.23	0.708702
Chl1	410.81	583.23	1001.46	993.36	561.78	700.99	0.708879
Atp6v0e	149.74	110.63	93.18	130.92	131.41	112.64	0.709232
Vcp	1370.66	1525.52	1500.3	1531.6	1377.62	1580.52	0.709569
Cd4	24.96	7.76	6.59	27.02	9.86	11.98	0.71193
Nme5	163.17	140.71	181.66	184.96	133.6	143.79	0.71429
Notch4	15.36	15.53	11.29	16.63	10.95	11.98	0.715308
Comt	838.91	786.05	790.62	825.03	758.9	801.64	0.716993
Ugcg	1297.71	1562.4	1409.95	1417.3	1519.98	1429.54	0.718195
Cers6	334.03	338.68	384.02	411.47	354.81	324.73	0.722774
Amph	1207.49	1333.38	1501.24	1477.57	1299.87	1375.61	0.728867
Plcl2	1215.17	1424.6	1023.1	1016.22	1189.27	1298.92	0.729095
Lox	67.19	13.59	11.29	29.09	19.71	22.77	0.730157
Cast	168.93	119.36	64	93.52	129.22	93.47	0.730588
Ap3s1	1618.3	1701.17	1873.97	1918.14	1705.06	1687.16	0.731066
Stat1	145.9	120.33	138.36	141.31	129.22	143.79	0.731718
Pla2g4a	47.99	30.08	34.83	49.88	27.38	25.16	0.732822
Itpr3	34.55	20.38	22.59	49.88	23	16.78	0.733195
Serpinb6a	186.21	172.74	185.42	207.82	171.93	143.79	0.733766
Ptprr	120.94	114.51	217.42	224.44	130.32	146.19	0.735284
Prkca	1455.13	1516.79	986.4	1003.75	1853.99	1421.15	0.737319
Cntn1	3299.96	4001.1	4255.25	4343.34	3704.69	3877.6	0.738143
Grm5	547.11	645.34	902.63	854.12	696.48	673.43	0.738813
Notch1	151.66	115.48	107.3	157.94	131.41	106.65	0.739076
Flt4	53.75	32.99	37.65	45.72	43.8	25.16	0.739646
Mutyh	34.55	22.32	27.3	41.56	18.62	14.38	0.744162
Hspb1	176.61	73.75	74.36	143.39	128.13	92.27	0.745183
Chrnb2	309.07	290.16	316.25	357.44	291.29	291.18	0.745378
Syt13	2269.08	2263.05	1909.73	1764.35	2317.21	2149.7	0.745999
Cntnap1	902.26	944.23	684.27	746.06	861.84	831.6	0.74622
Aif1	26.88	21.35	10.35	35.33	18.62	13.18	0.74707
Ctse	11.52	4.85	14.12	18.7	12.05	4.79	0.747212
Sncb	391.62	373.62	347.31	440.57	350.43	354.69	0.747759
Clu	11692.9	10570.9	11485.7	12805.6	11534.6	10245.2	0.749812
Cers4	95.98	120.33	155.3	116.38	146.74	128.21	0.751167
Hmox1	120.94	73.75	59.3	85.2	79.94	69.5	0.753495
Cd68	119.02	65.99	83.77	99.75	66.8	83.88	0.754443
Msn	55.67	28.14	49.88	56.11	60.23	29.96	0.75639
Phf2	195.81	163.03	166.6	224.44	157.69	166.56	0.756751
Icam1	23.04	15.53	12.24	10.39	24.09	21.57	0.757643
F2	38.39	23.29	18.82	43.64	18.62	27.56	0.757973
Prkcg	1268.92	1977.74	3570.04	3763.54	1444.42	2542.73	0.760707
Egf	11.52	5.82	3.76	6.23	7.67	4.79	0.760861
C1qc	460.73	337.71	391.55	438.49	389.85	311.55	0.761234
Slc18a3	28.8	11.65	16	22.86	20.81	17.97	0.762145
Dld	1572.23	1566.28	1451.36	1600.18	1389.67	1528.99	0.762788
Rtn4	4467.13	4652.26	4493.38	4374.52	4865.48	4523.47	0.764179
Cacna1d	161.25	224.17	228.72	245.22	156.6	248.04	0.764233
Trpm2	157.42	120.33	128.95	147.55	117.17	128.21	0.764253
Aars	865.78	886.01	800.04	904	796.13	892.71	0.766228
Nqo1	72.95	48.52	46.12	68.58	56.94	51.53	0.766897
Flt1	76.79	55.31	76.24	81.05	68.99	46.73	0.769344
Th	23.04	10.67	9.41	14.55	9.86	14.38	0.769946
Ube2n	806.27	961.7	879.1	914.39	830.08	854.37	0.770151
Cd44	47.99	25.23	61.18	70.66	20.81	25.16	0.771821
Gabrg2	1564.55	1743.87	1184.99	1290.53	1690.82	1711.13	0.772223
Mta1	946.41	1088.83	981.69	945.56	927.54	1083.24	0.772223
Chat	30.72	8.73	20.71	24.94	19.71	21.57	0.772778
Tradd	21.12	11.65	15.06	20.78	18.62	11.98	0.77285
Ltbr	88.31	60.17	52.71	68.58	73.37	46.73	0.77429
Ppp3ca	14520.6	15256.2	11025.4	11032.9	16649.8	15058.6	0.775712
Gad1	1710.45	1738.05	1057.93	1003.75	1664.54	1562.54	0.776589
Gnao1	3092.63	3915.7	4408.67	4320.48	3722.21	3764.96	0.776876
Calm4	7.68	6.79	8.47	16.63	7.67	2.4	0.77933
Npas4	222.68	336.74	481.9	477.98	160.98	295.97	0.779789
Nova1	833.15	1083	584.5	604.74	995.44	1083.24	0.781898
Gpd1l	817.79	1078.15	1183.11	1074.41	885.93	1011.34	0.783674
Epha2	38.39	23.29	16.94	43.64	21.9	21.57	0.784652
Sncaip	42.23	26.2	26.35	27.02	37.23	35.95	0.785662
Ntng1	126.7	131.01	218.36	203.66	104.03	131.81	0.786573
Thy1	6146.87	6290.35	6632.77	6764.39	6314.29	6187.86	0.78692
Cycs	59.51	34.94	31.06	49.88	39.42	44.34	0.787568
Lsm7	1069.27	1089.8	1008.04	1078.56	1010.77	1110.8	0.788451
Pmp22	119.02	85.4	66.83	105.99	99.65	80.28	0.789335
Itga7	49.91	44.64	40.47	64.42	30.66	29.96	0.790186
Snca	1468.57	1718.64	2603.41	2662.12	1647.02	1875.29	0.790221
Mmp12	13.44	13.59	5.65	22.86	8.76	5.99	0.792518
Cdk5	570.15	599.73	584.5	536.16	603.39	595.54	0.792597
Casp8	55.67	32.02	48	62.34	50.37	32.35	0.793414
Cab39	2649.18	2687.13	2306.93	2302.6	2622.74	2587.06	0.795856
Cdk2	17.28	13.59	22.59	31.17	13.14	14.38	0.79801
Rras	117.1	71.81	79.06	124.69	89.8	70.7	0.79947
Ccr2	32.63	17.47	13.18	35.33	6.57	29.96	0.800993
Sp1	103.66	86.37	61.18	103.91	91.99	68.3	0.80217
Csf1r	485.68	440.58	494.14	581.88	471.98	408.61	0.805384
Arc	1146.06	1338.23	752.97	1051.55	883.74	1152.74	0.805662
Grin2d	42.23	41.73	34.83	37.41	43.8	34.75	0.80589
Crtc2	38.39	47.55	53.65	60.27	47.09	38.34	0.806042
Cln3	111.34	95.1	80.94	110.14	85.42	100.65	0.808292
Snap91	3754.92	4585.3	4630.79	4199.95	3993.79	4525.86	0.808717
Tnf	32.63	10.67	17.88	33.25	12.05	22.77	0.809112
Synj1	1147.98	1408.1	1676.31	1641.74	1252.78	1484.66	0.809287
Brms1l	393.54	389.14	402.84	450.96	402.99	353.49	0.809831
Il1r1	113.26	64.05	54.59	87.28	106.22	56.32	0.810205
Prkcsh	652.7	775.38	873.45	910.23	717.28	741.73	0.810383
Itpr2	90.23	76.66	84.71	101.83	81.04	58.72	0.810891
Gtf2h3	182.37	182.44	168.48	189.11	164.26	186.93	0.812058
Esam	180.45	168.86	114.83	168.33	168.64	143.79	0.812193
Spi1	90.23	67.93	77.18	95.6	74.47	55.12	0.812559
Atp6v0e2	3420.9	3725.49	4036.89	4089.81	3439.68	3848.84	0.814895
Atp6v0c	12264.9	13293	16228.5	15025.1	13232	14494.3	0.816935
Amigo1	662.29	725.88	608.03	604.74	648.29	709.38	0.817128
Gng2	591.27	741.41	816.98	872.82	665.81	679.42	0.820632
Meaf6	368.58	398.85	456.49	403.16	380	467.33	0.821181
Ptprn2	1126.86	1322.7	1642.43	1702.01	1210.07	1331.28	0.822665
Mapk8	1019.36	1345.99	1439.12	1315.47	1110.42	1277.36	0.823855
Lsr	117.1	66.96	53.65	114.3	71.18	69.5	0.824028
Cd9	558.63	320.24	359.55	486.29	395.33	291.18	0.82534
Plcb2	17.28	18.44	27.3	29.09	21.9	15.58	0.825374
Frmpd4	583.59	522.09	468.73	513.3	510.31	578.76	0.827204
Ctns	78.71	49.49	49.88	81.05	53.66	52.72	0.827674
Glrb	3265.4	3496.47	2625.06	2716.15	3429.82	3010.05	0.828492
Hap1	132.46	188.26	620.26	556.95	233.25	278	0.829427
Slc17a6	529.84	416.32	276.72	326.27	623.11	355.89	0.829441
Stx1b	6148.78	7095.81	5856.26	6369.54	6681.14	6318.48	0.830239
Grm8	74.87	86.37	128.95	139.24	67.9	100.65	0.83487
Ctnnb1	2294.04	2363.01	3050.49	3162.95	2345.68	2431.29	0.837665
Optn	191.97	154.3	237.19	243.14	173.02	188.13	0.839158
Gaa	1050.07	1296.5	1542.66	1546.15	1034.86	1445.11	0.839616
P2ry12	182.37	181.47	209.89	170.41	209.16	203.71	0.845208
Ppt1	869.62	875.33	726.62	852.04	867.31	786.06	0.846591
Abl1	119.02	107.72	137.42	139.24	124.84	107.84	0.846655
Icam2	69.11	65.02	35.77	74.81	40.52	45.53	0.850443
Sp100	46.07	30.08	29.18	47.8	36.14	26.36	0.851118
Dnaja2	944.49	921.91	946.87	901.92	965.87	933.45	0.851612
Epha3	57.59	24.26	52.71	49.88	36.14	41.94	0.85294
Atp6v1g2	3931.54	4333.96	4488.67	4330.87	3990.51	4571.4	0.854676
Fn1	535.6	165.94	191.07	461.35	358.09	158.17	0.858257
Cacnb4	1414.82	1638.09	1163.35	1199.1	1662.35	1464.29	0.858413
Ran	860.02	916.09	1123.81	1070.25	841.03	929.86	0.860207
Gfap	1366.82	409.52	629.68	889.45	1242.93	475.71	0.862427
Gsn	773.64	461.93	493.2	735.67	545.35	367.87	0.863472
Bcas2	992.48	1149.96	1219.82	1242.74	1056.76	1109.6	0.866408
Lmna	460.73	441.55	284.25	423.94	382.19	411.01	0.86721
Rasgrp1	1919.7	2301.87	2268.34	2040.75	2013.87	2348.61	0.86765
Slc8a1	1136.46	1399.37	1530.42	1569.01	1207.88	1372.02	0.868329
Tnfrsf1a	113.26	66.96	52.71	116.38	71.18	58.72	0.869007
Apc	2205.73	2744.39	2477.29	2375.33	2585.51	2552.31	0.873641
Ppp2r5c	2503.28	2786.12	2617.53	2678.74	2636.98	2545.12	0.874314
Cdk7	245.72	236.79	183.54	211.97	254.06	212.09	0.874683
Casp9	153.58	127.13	137.42	155.86	119.36	149.78	0.875045
Akt1	1126.86	1059.71	850.86	920.62	1015.15	1055.68	0.876081
Gnptab	307.15	302.78	326.6	371.99	274.87	304.36	0.8769
C1qa	437.69	271.72	354.84	413.55	324.15	297.17	0.877112
Tgfb1	113.26	80.55	80.94	118.45	78.85	68.3	0.878488
Trem2	155.5	97.04	90.36	166.25	101.84	89.87	0.881008
Hmgb1	1088.47	1098.53	1143.58	1242.74	970.25	1079.64	0.883407
Opa1	775.56	852.04	728.5	733.59	808.18	836.39	0.883962
Fgf12	3334.51	3570.23	2967.66	3025.79	3554.66	3400.69	0.885069
Pla2g4d	30.72	14.56	10.35	27.02	17.52	14.38	0.887534
Nr4a2	299.47	617.2	1113.46	1142.98	371.24	358.28	0.888341
Pik3r1	833.15	1010.22	941.22	1109.73	825.7	893.91	0.888548
Arhgap44	756.36	978.2	1102.17	1012.06	906.73	868.75	0.888577
Nptn	9318.2	9865.43	7694.46	7664.23	10057.3	8731.79	0.888829
Trpv1	13.44	7.76	11.29	16.63	6.57	10.78	0.889445
Sec23a	909.94	954.91	1211.35	1161.69	876.07	983.78	0.891583
Hexb	1138.38	994.69	1044.75	1111.81	1038.15	1005.35	0.893415
Ppp3cb	5031.52	5509.15	5556.95	5207.86	5379.08	5434.15	0.894762
Cds1	998.24	1049.04	780.27	818.79	989.96	1065.26	0.894902
Dlx1	147.82	130.04	112.95	124.69	132.51	129.41	0.898647
Il13ra1	142.06	90.25	59.3	122.61	99.65	80.28	0.89942
Mmp14	159.33	91.22	81.89	182.88	100.75	65.9	0.899622
Rit2	821.63	959.76	876.27	949.72	769.85	968.2	0.899919
Ngf	63.35	59.2	48	66.5	50.37	56.32	0.899951
Gpr84	15.36	5.82	8.47	12.47	7.67	10.78	0.900266
Casp1	95.98	65.99	52.71	56.11	98.56	67.1	0.902118
Xiap	944.49	1136.38	1221.7	1138.83	1030.48	1098.81	0.902325
Myc	61.43	46.58	59.3	76.89	50.37	44.34	0.903019
Palm	860.02	918.03	1068.28	1093.11	837.74	952.62	0.904066
Mmp2	55.67	23.29	23.53	49.88	42.71	15.58	0.905593
Raf1	516.4	514.33	436.73	465.51	503.74	487.7	0.907984
Usp21	159.33	120.33	191.07	162.1	173.02	143.79	0.908018
Ap3m2	977.13	1093.68	1178.41	1167.92	953.82	1161.12	0.908203
Atxn2	1028.96	1263.5	998.63	1043.23	1188.17	1094.02	0.908832
Emp2	161.25	111.6	148.71	168.33	146.74	97.06	0.909025
Ide	318.67	341.59	330.37	309.65	350.43	335.52	0.909103
Dnm1l	1720.05	1815.68	1888.08	2028.28	1737.91	1699.15	0.909746
Snrpa	378.18	361	439.55	401.08	386.57	382.25	0.910212
Fos	681.49	894.74	1276.29	1440.16	557.4	964.61	0.911478
Slc11a1	17.28	8.73	16	16.63	12.05	14.38	0.91195
Cldn15	24.96	12.62	10.35	18.7	13.14	14.38	0.911962
Polr2l	34.55	48.52	29.18	39.48	40.52	29.96	0.914426
Spast	629.66	681.24	761.45	771	660.34	659.05	0.915696
Acaa1a	216.93	215.44	186.36	243.14	188.36	179.74	0.915903
Gria1	741	997.61	1369.47	1155.45	831.17	1052.08	0.916016
Trim37	3313.39	3461.54	2746.48	2678.74	3447.34	3288.05	0.916378
Rab2a	5876.19	6551.4	6250.63	6116.01	6385.47	6107.58	0.919985
Lamb2	165.09	98.98	87.53	147.55	116.08	77.89	0.920096
Camk2g	2825.79	2875.4	1825.02	1839.17	2797.95	2744.04	0.921752
Vegfa	447.29	380.41	308.72	417.71	354.81	349.89	0.923323
Cp	318.67	151.39	100.71	224.44	212.45	111.44	0.925326
Pla2g4e	51.83	35.91	26.35	43.64	40.52	32.35	0.925992
Npc2	76.79	39.79	49.88	56.11	67.9	38.34	0.926707
Sucla2	2812.35	2903.54	2905.54	2882.4	2949.08	2772.8	0.928532
Tmem119	251.48	187.29	241.89	251.46	226.68	195.32	0.930245
Jun	370.5	344.5	758.62	698.26	354.81	372.66	0.931446
Idh1	397.38	399.82	471.55	509.15	386.57	359.48	0.935052
Stat3	239.96	156.24	184.48	193.27	237.63	158.17	0.937782
Nefl	906.1	987.9	643.79	852.04	834.46	825.61	0.938405
Ccl12	23.04	12.62	18.82	22.86	18.62	11.98	0.941849
Slu7	808.19	900.56	859.33	827.11	878.26	869.94	0.941883
Mapk9	2305.55	2401.82	1634.9	1810.07	2317.21	2149.7	0.942518
Mapt	1295.79	1372.19	1531.36	1467.18	1257.16	1453.5	0.944675
Pink1	3061.91	3227.66	2724.83	2732.77	3141.81	3185	0.945365
Pfn1	1324.59	1032.54	1230.17	1290.53	1093.99	1180.3	0.945573
Nkx6-2	13.44	12.62	19.77	22.86	8.76	13.18	0.945701
Usp30	293.71	276.57	267.31	332.5	249.68	261.22	0.946318
Nts	13.44	8.73	48.94	35.33	21.9	16.78	0.947685
Itga5	57.59	19.41	22.59	60.27	17.52	17.97	0.948909
Nsf	8878.59	9987.7	10766.6	10180.9	8961.12	10641.8	0.949235
Slc1a2	10255	12667.1	11558.2	11808.1	12985.6	9437.57	0.950431
Bax	161.25	158.18	188.24	160.02	162.07	188.13	0.951582
Scn1a	2318.99	2365.92	1132.29	1224.03	2696.11	2009.5	0.952097
Irf8	42.23	32.99	38.59	45.72	40.52	26.36	0.952615
Islr2	145.9	328.01	553.44	521.62	180.69	295.97	0.953046
Abat	1144.14	1221.78	1110.64	1205.33	1165.18	1097.61	0.953675
Scamp2	97.9	79.58	63.06	95.6	75.56	67.1	0.956651
Gba	132.46	118.39	122.36	128.85	124.84	118.63	0.956709
Osmr	51.83	26.2	34.83	49.88	37.23	23.97	0.958099
Cxcl16	72.95	37.85	37.65	68.58	52.56	29.96	0.959187
Plcb4	865.78	864.66	404.72	442.65	922.07	804.04	0.960141
Pla2g6	78.71	58.23	68.71	83.13	56.94	67.1	0.960634
Psen2	128.62	117.42	115.77	153.78	97.46	107.84	0.961612
Rela	107.5	99.95	91.3	87.28	133.6	80.28	0.965332
Itpr1	2881.46	3210.19	2789.77	2551.97	3176.86	3186.2	0.965807
Atf6	395.46	473.57	359.55	315.88	480.74	439.76	0.967461
Ppm1l	731.4	744.32	491.32	529.93	649.39	774.08	0.968534
Fgf2	51.83	40.76	32	37.41	51.47	34.75	0.968982
Prnp	7863.07	9091.02	10504.9	10045.8	8329.25	9194.32	0.969698
Crebbp	1343.79	1469.24	1343.12	1300.92	1371.05	1476.27	0.970043
Kras	666.13	700.65	620.26	685.79	607.77	697.39	0.973244
Ang	36.47	17.47	18.82	37.41	21.9	14.38	0.974553
Grin3b	19.2	11.65	12.24	24.94	4.38	14.38	0.976221
Prl	21.12	9.7	9.41	27.02	7.67	4.79	0.976491
Ikbkb	216.93	274.63	276.72	253.53	275.96	240.85	0.97672
Hdac2	858.1	837.48	950.63	976.73	801.61	873.54	0.976989
Akt2	280.28	228.05	191.07	201.58	278.15	216.89	0.98008
Lpar1	105.58	67.93	64.94	101.83	78.85	56.32	0.980447
P2rx7	74.87	41.73	46.12	56.11	40.52	67.1	0.980491
Ap2b1	1038.56	1099.5	1284.76	1219.88	1026.1	1183.89	0.981446
Prkce	2094.39	2754.09	3081.55	2890.71	2492.42	2523.56	0.981608
Gad2	1430.17	1534.26	1359.12	1388.21	1499.18	1440.32	0.982702
Nos1	69.11	91.22	229.66	201.58	91.99	100.65	0.982759
Cd34	1541.52	1916.61	784.03	916.47	1627.3	1670.39	0.98306
Xab2	293.71	287.25	334.13	324.19	260.63	331.92	0.984684
Plcb3	95.98	78.61	59.3	101.83	71.18	59.91	0.985218
Tnfrsf11b	111.34	69.87	38.59	91.44	84.32	45.53	0.985362
Rab3c	1270.84	1474.09	2537.52	2512.49	1261.54	1483.46	0.98866
Gsr	406.98	413.4	361.43	401.08	407.37	372.66	0.991042
Ipcef1	1253.56	1733.19	1523.83	1552.38	1431.28	1521.8	0.991081
Myd88	84.47	51.43	43.3	72.74	60.23	46.73	0.991473
Egfr	147.82	73.75	66.83	124.69	91.99	70.7	0.991586
P2rx4	159.33	99.95	94.12	116.38	122.65	115.03	0.99213
Nfe2l2	174.69	101.9	80	147.55	112.79	97.06	0.993726
Supt7l	92.15	105.78	96	101.83	98.56	93.47	0.9963
Gabra1	8339.16	8470.92	5354.59	5575.69	8954.55	7652.15	0.99687
Adam10	637.34	688.04	791.56	787.62	640.63	689	0.998764
