# Supplementary material for: Nasal administration of anti-CD3 monoclonal antibody ameliorates disease in a mouse model of Alzheimer’s disease
Source: Proc Natl Acad Sci U S A. 2023 Sep 5;120(37):e2309221120. doi: 10.1073/pnas.2309221120 (PMC10500187; doi:10.1073/pnas.2309221120)
Supplement: Supplementary file 4 — Dataset S03 (XLSX) [file pnas.2309221120.sd03.xlsx]

## Sheet: Male
Genes	IC M1 - Hippo	IC M2 - Hippo	IC M3 - Hippo	ACD3 M1 - Hippo	ACD3 M2 - Hippo	ACD3 M3 - Hippo	T-Test
Gria2	4445.84	4455.46	4337.46	5183.79	5148.32	5437.93	0.00102933
Vcp	1497	1481.42	1473.29	1389.92	1402.24	1371.62	0.00105088
Osmr	45.17	39.16	36.73	57.91	63.23	61.12	0.00228546
Trpv1	7.35	5.59	7.94	12.02	12.42	11.68	0.00232889
Egf	16.81	16.78	19.86	9.83	11.29	7.19	0.00601499
Ap3s1	1540.08	1513.87	1635.11	1760.35	1763.53	1842.61	0.00775716
Chrnb2	322.51	296.51	331.59	367.15	382.74	371.22	0.00781053
Sla	23.11	21.26	17.87	13.11	13.55	12.58	0.00795503
Prpf31	260.53	275.25	251.17	330	308.22	303.81	0.00847614
Grm8	118.71	117.48	105.23	66.65	74.52	35.95	0.0119554
Park7	2324.82	2424.66	2498.83	2632.32	2654.32	2740.54	0.0125671
Tenm2	575.69	694.84	737.64	960.49	1091.76	903.33	0.0129063
Lox	17.86	17.9	16.88	10.93	14.68	12.58	0.0132328
Camk2b	3226.18	3371.25	3294.05	4435.29	3793.5	4434.84	0.0132607
Ikbkb	259.48	243.92	251.17	302.68	285.64	276.84	0.0139066
Mtor	570.44	548.26	573.83	525.59	518.22	536.6	0.0178513
Gabrb3	996.95	911.9	962	1231.48	1069.18	1199.04	0.019361
Hmgb1	972.79	982.39	1049.37	1233.66	1100.79	1181.96	0.0200312
B4galt6	1369.89	1400.86	1375	1584.42	1469.98	1638.57	0.0226745
Ccdc127	960.18	981.28	943.14	1043.53	1005.95	1071.41	0.0229641
App	12914.2	13382	13357.9	11714.9	12621.3	11719	0.0237366
Msn	46.22	45.87	49.64	64.47	73.39	56.63	0.0243328
Atg5	431.77	398.33	388.18	451.29	465.16	449.42	0.0249915
Prkcsh	846.73	831.34	766.43	896.02	924.67	898.83	0.0250431
Atp13a2	190.15	202.52	223.38	161.72	158.06	177.97	0.0263108
Cp	84.04	118.6	92.33	143.14	150.16	192.35	0.0266925
Cldn5	590.4	543.79	486.46	450.19	438.06	412.56	0.0291686
Nkx6-2	32.57	36.92	28.79	26.22	20.32	17.98	0.02953
Col4a1	75.64	66.02	81.41	91.79	86.93	91.68	0.0296494
Cycs	36.77	29.09	43.68	62.28	49.68	53.03	0.0307934
Dnm1l	1705.01	1548.56	1648.02	1770.18	1781.59	1798.56	0.0322777
Casp6	64.08	69.37	62.55	93.97	101.61	75.5	0.0355228
Crh	82.99	41.4	70.49	30.6	25.97	17.98	0.0355603
Cers6	294.15	318.89	382.22	473.14	395.16	492.56	0.0372143
Nwd1	219.56	229.37	187.64	245.86	259.67	251.67	0.0383267
Nmb	36.77	31.33	42.69	45.89	46.29	47.64	0.0435809
Mmp14	100.85	108.53	90.34	138.77	115.16	122.24	0.0437121
Il6	325.66	305.46	335.56	238.21	274.35	162.69	0.0463215
Taf4b	64.08	57.06	61.55	67.75	80.16	71.01	0.0466017
Fn1	96.65	148.81	106.23	206.52	151.29	187.86	0.0470906
Pik3cb	417.06	488.96	438.81	551.82	493.38	531.21	0.0475297
Csf2rb	13.66	15.66	12.91	10.93	12.42	10.79	0.0501722
Cul3	1249.08	1218.48	1210.2	1250.05	1315.31	1304.21	0.0521366
Tfam	467.49	462.11	461.64	478.6	479.83	505.14	0.0527559
Marco	31.52	20.14	22.83	15.3	16.94	12.58	0.0540451
Apc	2164.09	2348.57	2227.8	2124.22	2033.36	2094.28	0.0541466
Ryr1	134.47	137.62	116.16	240.39	153.55	253.47	0.0544051
Rab2a	5447	5162.6	5826.63	6632.71	5832.51	6853.59	0.0580212
Klk6	31.52	27.97	24.82	17.48	24.84	17.08	0.0593234
Npy	1106.21	1024.91	1184.39	937.54	914.5	645.36	0.0594148
Mapk9	1499.11	1546.32	1714.53	1293.76	1476.76	1306.9	0.0610109
Erlec1	499	484.48	475.54	461.12	417.74	459.3	0.0625571
Gpr4	11.56	17.9	14.89	10.93	7.9	9.89	0.0626537
Twistnb	183.84	212.59	179.69	225.1	212.26	223.81	0.063355
Ccnh	1546.38	1417.65	1459.39	1576.77	1746.59	1595.43	0.0660761
Egr1	2691.46	2402.28	3927.44	1298.13	2235.46	1124.44	0.0666002
Apaf1	132.37	132.03	110.2	140.96	163.71	192.35	0.0695791
Nos1	245.82	198.05	198.56	293.94	249.51	357.74	0.0702967
Cnksr2	5817.83	5212.96	6252.53	7042.48	6222.02	7373.12	0.0703007
Nos2	18.91	22.38	26.81	14.21	15.81	18.88	0.0742577
L1cam	549.43	518.05	444.77	347.48	461.77	323.58	0.0744576
Il4ra	33.62	46.99	34.75	27.32	30.48	24.27	0.0750865
Th	35.72	25.73	19.86	13.11	19.19	12.58	0.0755998
Islr2	363.48	567.28	534.12	753.97	578.06	836.81	0.0768531
C3	25.21	34.69	17.87	44.8	57.58	34.16	0.0785832
Ppp3ca	21251.2	19312.2	17181.1	21041.1	23016.2	23650.1	0.0785966
Stat1	155.48	136.51	179.69	178.11	221.29	196.84	0.0786001
Grin2b	2191.4	1913.32	1868.41	2930.63	2131.59	3067.71	0.0804632
Tie1	57.78	53.71	47.65	60.1	65.48	58.42	0.0846712
Ube2k	842.52	816.8	849.82	992.18	856.92	935.68	0.0857517
Gria4	938.12	848.13	957.04	547.44	870.47	494.36	0.0860889
Ipcef1	640.82	534.83	1150.63	391.19	179.51	389.19	0.087873
Plcb4	300.45	337.91	501.35	286.29	214.51	135.72	0.0903475
Tcerg1	525.26	504.62	458.66	569.3	519.35	578.85	0.091503
Arsa	319.36	302.1	292.87	288.47	276.61	291.22	0.0971294
Becn1	1524.32	1463.52	1536.82	1671.84	1556.92	1570.26	0.0992888
Clu	10470.6	11817.8	9094.87	12138.9	11896.5	12447	0.101436
Ddit3	345.62	312.17	274.01	232.75	287.9	239.99	0.10186
Npas4	280.49	269.65	447.74	144.24	260.8	167.18	0.104419
Aqp4	604.05	585.18	453.7	917.87	575.8	916.81	0.106575
Dlg3	1669.29	1653.73	1846.57	2255.34	1761.27	2343.25	0.106872
Nlrp3	11.56	12.31	7.94	18.58	16.94	11.68	0.107434
Epha3	39.92	48.11	66.52	107.08	57.58	129.43	0.109128
Nfkbia	139.72	174.55	122.11	165	225.8	189.65	0.109771
Pcna	620.86	720.57	702.89	733.2	837.73	747.83	0.110979
Cdc40	563.08	575.11	719.77	917.87	654.83	1036.35	0.112504
Adra2a	125.01	123.08	112.18	88.51	48.55	110.56	0.113401
Il1r1	59.88	66.02	108.21	236.02	94.84	334.37	0.113543
Lsr	47.27	55.94	58.57	57.91	64.35	72.81	0.113891
Rela	101.9	100.7	91.34	119.1	123.06	99.77	0.113901
Parp1	419.16	426.3	514.26	649.07	471.93	719.96	0.114923
Homer1	4149.59	3455.16	3616.7	1844.48	3664.79	1847.1	0.115058
Lama2	125.01	152.17	74.46	167.18	171.61	152.8	0.117726
Trim28	669.19	663.51	646.3	675.29	669.51	693.9	0.119451
Nelfa	181.74	174.55	176.72	196.69	220.16	182.46	0.119627
Atp6v0e	116.61	127.55	101.26	125.66	165.97	137.52	0.120488
Gabrp	6.3	6.71	7.94	10.93	10.16	7.19	0.120576
Htr5a	87.19	66.02	102.26	65.56	67.74	58.42	0.122547
Hgf	55.68	63.78	45.67	32.78	51.93	28.76	0.12392
Mnat1	198.55	194.69	242.24	230.56	250.64	292.12	0.124398
H2-Ea-ps	14.71	11.19	7.94	16.39	16.94	13.48	0.124586
Smyd1	17.86	16.78	17.87	13.11	16.94	8.99	0.1255
Efna5	172.29	207	269.04	76.49	203.22	49.44	0.126211
Myct1	23.11	24.62	18.86	16.39	20.32	17.98	0.127529
Gria3	2332.18	2257.94	2427.35	2291.4	1973.52	2158.1	0.130517
Pla2g4f	9.45	13.43	13.9	8.74	7.9	10.79	0.132269
Jun	421.26	426.3	539.08	793.3	477.57	1004.89	0.133867
Fam126a	185.94	258.47	217.42	295.03	235.96	288.53	0.134934
Htr1a	116.61	105.18	317.69	554	196.45	618.4	0.1357
Snca	1568.44	1695.13	2075.91	2075.04	1991.59	2562.57	0.1406
Tada2b	400.25	410.64	428.88	470.96	421.12	535.7	0.140901
Asb7	69.33	57.06	64.53	52.45	58.71	57.53	0.14156
Il1b	17.86	19.02	22.83	13.11	19.19	14.38	0.142532
Olfm3	546.28	394.97	487.46	314.7	452.74	204.93	0.144897
Nostrin	36.77	31.33	25.81	52.45	45.16	32.36	0.145877
Gria1	1794.3	1907.72	2392.6	3858.34	1950.94	4255.07	0.145969
Lsm7	989.6	1048.41	1072.2	1079.59	1122.24	1066.91	0.149924
Gnai3	531.57	559.45	470.58	549.63	654.83	575.25	0.151862
Epha6	579.89	543.79	1147.65	2174.48	704.51	2259.66	0.152224
Calb2	88.24	172.31	95.31	149.7	299.19	184.26	0.1537
Srsf4	405.5	384.9	404.06	421.78	493.38	415.26	0.15493
Adcyap1	18.91	21.26	36.73	15.3	19.19	9.89	0.155622
Ccr2	28.36	21.26	20.85	21.85	16.94	15.28	0.15624
Epha7	658.68	755.26	1436.55	2709.91	868.21	2800.76	0.156632
Cdk2	26.26	29.09	28.79	21.85	27.1	12.58	0.157369
Plekho2	104	144.34	109.21	95.07	105	85.39	0.158339
Rapgef2	1905.66	1748.84	2020.31	2379.91	1878.69	2610.21	0.158368
Grm1	277.34	230.49	214.44	291.75	261.93	275.94	0.159588
Tbr1	246.87	242.8	436.82	229.47	71.13	208.53	0.161059
Rtn4	3999.37	4263.01	4214.36	3307.61	4232.69	3243.88	0.16213
Cntn1	3537.13	3518.94	3794.41	4291.05	3574.47	4303.61	0.162219
Ran	957.03	951.07	954.06	1031.51	946.12	1027.36	0.162541
Nfkbib	146.02	144.34	187.64	139.87	136.61	126.74	0.165219
Kcnb1	451.73	379.31	407.04	274.27	421.12	262.46	0.165987
Fos	388.7	368.12	889.53	286.29	221.29	273.24	0.168056
Casp3	81.94	90.63	102.26	102.71	97.1	115.95	0.168066
Fas	23.11	17.9	9.93	18.58	30.48	28.76	0.168442
Crtc2	51.48	69.37	56.59	69.93	74.52	63.82	0.170427
Dgke	686	662.39	705.87	727.74	709.02	695.7	0.170689
Cacna1b	266.83	236.09	226.35	236.02	204.35	211.23	0.170902
Ptdss1	545.22	520.29	546.03	494.99	535.15	509.64	0.173393
Atrn	923.42	953.3	928.25	888.37	937.08	867.37	0.173868
Fgf12	1807.96	1643.66	2360.83	1497	1771.43	1172.98	0.174842
Epha4	467.49	463.22	697.93	999.82	519.35	963.55	0.174861
Map2k1	3302.86	2947.18	2720.22	3039.9	3546.25	3599.82	0.174992
Lrrc25	21.01	14.55	17.87	7.65	12.42	17.08	0.175418
Drd4	27.31	25.73	17.87	12.02	22.58	15.28	0.176325
Pcsk2	842.52	972.32	922.29	716.81	920.15	729.85	0.178791
Trem1	7.35	5.59	10.92	5.46	3.39	6.29	0.179619
Ntng1	116.61	113.01	205.51	263.34	199.84	169.88	0.182167
Slc1a2	10452.8	11874.9	9324.2	12155.2	11289	12001.2	0.182358
Ninj2	29.41	36.92	33.75	31.69	29.35	23.37	0.188379
Cd8a	24.16	20.14	31.77	21.85	19.19	17.98	0.189219
Tnfrsf1a	84.04	81.68	75.45	78.67	99.35	95.28	0.191642
Stx1a	942.33	811.2	1875.36	731.02	461.77	791.87	0.192451
Dot1l	86.14	64.9	67.51	69.93	54.19	54.83	0.192726
Esam	140.77	142.1	128.07	144.24	189.68	148.31	0.192748
Ggt1	48.32	45.87	36.73	38.24	39.52	35.95	0.193837
Cdk7	180.69	184.62	194.59	237.12	202.09	189.65	0.195373
Akt3	1625.17	1464.64	1902.17	2234.58	1604.33	2435.83	0.202969
Tardbp	598.8	603.09	600.63	712.44	675.15	586.04	0.203077
Ide	300.45	318.89	261.1	314.7	316.12	330.77	0.203221
Map2	5999.57	5488.2	5228.98	5697.36	6517.82	6002.4	0.203563
Mta1	984.35	1089.81	1040.43	936.45	1036.44	936.58	0.20441
Pla2g6	70.39	59.3	61.55	80.86	62.1	80	0.204876
Itga7	48.32	35.8	90.34	161.72	42.9	164.49	0.208701
Mapk1	7607.94	7140.82	6356.78	6996.58	8541.02	8250.38	0.209269
Prkaa2	179.64	202.52	260.11	180.3	170.48	183.36	0.211426
Hdac6	195.4	151.05	191.61	161.72	160.32	151	0.211525
Gjb1	184.89	294.27	126.08	133.31	147.9	93.48	0.212738
P2ry12	236.37	212.59	188.63	171.55	185.16	205.83	0.215261
Mmp24	220.61	214.83	184.66	216.36	225.8	230.1	0.216572
Mapk8	917.11	971.21	1117.87	957.21	828.7	910.52	0.218283
Tlr4	12.61	15.66	11.91	10.93	24.84	26.96	0.218735
Dll4	33.62	24.62	24.82	17.48	22.58	26.07	0.219137
Stx2	174.39	183.5	127.08	197.78	177.26	190.55	0.219796
Ntf3	26.26	61.54	80.42	189.04	28.23	211.23	0.220465
Chrna7	463.28	413.99	477.53	570.39	433.54	725.36	0.222312
Polr2k	1000.1	1023.79	1008.67	994.36	1201.27	1096.57	0.223474
Egr2	27.31	39.16	48.65	20.76	38.39	17.08	0.224016
Fam104a	232.17	208.12	215.43	177.02	211.13	210.33	0.224825
Dnaja2	860.38	751.9	912.37	874.16	958.54	919.51	0.226978
Slc1a1	435.97	378.19	465.61	586.78	409.83	528.51	0.231648
Scn1a	1296.35	1056.24	1558.67	1240.22	1024.02	913.21	0.232471
Bnip3	1957.14	1899.89	2278.43	1875.08	1965.62	1709.58	0.234941
Ep300	599.85	635.54	513.27	610.82	680.8	631.88	0.235716
Mmp2	32.57	26.85	16.88	32.78	29.35	34.16	0.237569
Txnl1	337.22	315.53	307.76	344.2	318.38	360.43	0.239447
Ppp2ca	4447.94	4477.84	4520.13	4497.57	4910.1	4570.56	0.240423
Atp6v1h	3253.49	3089.28	3424.1	3154.64	1878.69	3023.67	0.243114
Lsm2	170.19	146.58	156.86	142.05	155.8	142.02	0.2434
Sox9	369.79	487.84	326.62	442.55	540.8	440.43	0.243786
Lamb2	89.3	91.75	65.52	84.14	106.13	99.77	0.243935
Hc	12.61	7.83	11.91	12.02	14.68	12.58	0.244879
Ccl5	10.51	21.26	9.93	19.67	29.35	15.28	0.246473
Pecam1	138.67	133.15	118.14	130.03	170.48	143.81	0.246625
Mapt	1281.65	1225.2	1382.94	1278.46	1116.6	1225.11	0.246789
Gnaq	1507.51	1528.42	2008.4	2438.92	1528.69	2546.39	0.247279
Prkca	695.45	874.98	1581.5	1882.73	949.5	2188.66	0.247487
Bid	35.72	39.16	57.58	85.23	36.13	80	0.247672
Rasgrp1	2639.98	2725.64	3316.88	3526.16	3047.22	3149.51	0.249844
Chl1	603	551.62	711.82	951.75	528.38	1094.78	0.251866
Zfp24	278.39	274.13	234.3	215.26	263.06	229.2	0.256082
S100b	1246.98	1447.86	822.02	820.62	1079.34	809.85	0.258557
Hdac1	118.71	161.12	141.97	185.76	132.1	195.05	0.259538
Spi1	92.45	78.32	62.55	59.01	66.61	71.01	0.259671
Ddx23	637.67	714.98	677.08	696.05	742.89	697.49	0.259683
P2rx4	101.9	111.89	96.3	85.23	102.74	95.28	0.259858
Atm	138.67	125.32	151.9	171.55	129.84	197.74	0.260875
Emp2	155.48	212.59	120.13	165	240.48	220.21	0.262051
Ngfr	42.02	19.02	14.89	13.11	16.94	12.58	0.264029
Tnfrsf10b	16.81	13.43	16.88	16.39	11.29	11.68	0.264624
Ring1	254.23	293.15	247.2	275.36	331.93	277.74	0.266276
Lrp1	1056.83	1032.74	978.88	1031.51	1105.31	1054.33	0.266906
Adcy9	576.74	610.92	909.39	1036.98	635.64	1149.61	0.268748
Gabrr1	17.86	14.55	11.91	12.02	9.03	14.38	0.269708
Pvalb	774.24	398.33	1132.76	682.94	194.19	452.11	0.270592
Cxcr4	25.21	40.28	20.85	32.78	72.26	35.05	0.272342
Gstp1	2712.47	3207.89	2434.3	2360.24	2680.29	2362.13	0.273136
Sart1	66.18	55.94	74.46	71.03	71.13	75.5	0.27459
Nf1	1029.52	993.58	897.47	1033.7	1047.73	998.6	0.274733
Csf1	172.29	252.87	166.79	254.6	204.35	256.17	0.276537
Epha5	836.22	669.1	1263.81	2069.58	628.86	1919.01	0.277289
Dlat	984.35	933.16	1127.8	1274.09	966.44	1225.11	0.278432
Slc6a4	14.71	10.07	16.88	14.21	9.03	8.09	0.281236
Smpd4	81.94	87.27	80.42	80.86	82.42	73.7	0.281987
Sqstm1	2694.61	2507.45	2837.37	2515.4	2377.71	2671.33	0.282942
Calm4	10.51	11.19	8.94	6.56	11.29	6.29	0.284541
Stat3	203.8	202.52	153.88	213.08	207.74	201.34	0.285754
Ctnnb1	2775.5	2918.09	2541.52	2798.41	2937.7	2937.38	0.287348
Hspb1	125.01	120.84	81.41	90.69	252.9	163.59	0.287452
Cspg4	112.41	107.41	65.52	113.64	118.55	108.76	0.28781
Stx1b	5507.93	5205.12	5532.77	5377.2	5297.35	4996.61	0.288345
AI464131	218.51	205.88	177.71	217.45	213.38	215.72	0.288519
Nell2	3252.44	2927.04	6659.57	8312.2	3385.92	8872.37	0.289494
Cacnb4	1080.99	1075.26	1051.36	710.26	1213.69	560.87	0.289893
Pink1	2684.1	2959.49	2843.32	2462.95	2948.99	2326.18	0.290603
Epha2	15.76	25.73	25.81	14.21	20.32	18.88	0.291368
Rims1	717.51	754.14	955.06	739.76	518.22	774.79	0.295125
Prkce	2896.31	2511.93	3461.83	4392.67	2456.74	4840.21	0.295546
Atp8a2	606.16	446.44	406.05	376.98	486.61	304.7	0.297107
Gnai1	2255.49	2796.13	2980.33	2565.67	2148.52	2423.25	0.298235
Prkacb	2480.3	2206.47	1750.27	1224.92	2418.36	1140.62	0.300948
Nrg1	299.4	302.1	176.72	78.67	313.87	62.02	0.302453
Cdk5r1	2193.51	1914.44	2063	1654.35	2166.59	1708.68	0.303816
Pla2g2f	21.01	23.5	36.73	56.82	23.71	38.65	0.304436
Ldhc	10.51	7.83	11.91	16.39	9.03	13.48	0.304854
Tnfrsf1b	24.16	22.38	22.83	25.13	22.58	25.17	0.311033
Ager	18.91	19.02	12.91	17.48	25.97	18.88	0.312097
Uchl1	23.11	21.26	21.84	20.76	15.81	22.47	0.312611
Gga1	148.12	146.58	167.78	148.61	137.74	149.21	0.312767
Tcirg1	59.88	72.73	47.65	43.71	57.58	50.33	0.312858
Psmb8	56.73	67.13	39.71	62.28	120.8	56.63	0.313179
Glrb	1991.8	1909.96	2370.76	2073.95	1814.33	1809.35	0.314339
Phf2	217.46	212.59	186.64	204.34	241.61	220.21	0.316768
Gal3st1	90.35	129.79	68.5	85.23	77.9	58.42	0.318357
Atp6v1e1	4385.96	4033.63	5029.43	4060.49	4208.98	4173.28	0.318938
Pla2g4e	18.91	22.38	19.86	25.13	22.58	19.77	0.320502
Tor1a	402.35	388.26	517.24	543.07	412.09	565.37	0.322643
Gss	144.97	170.07	216.43	296.12	147.9	251.67	0.32344
Syt7	682.84	673.58	988.81	1182.31	661.6	1181.07	0.324656
Tgfb1	86.14	92.87	71.48	67.75	83.55	72.81	0.325186
Pik3r1	828.87	812.32	635.38	602.08	797.09	550.98	0.325853
Ret	30.47	25.73	29.78	43.71	40.64	23.37	0.327435
Ap3m2	949.68	852.6	1064.26	863.24	900.96	894.34	0.32789
Prl	6.3	6.71	2.98	10.93	7.9	4.49	0.329647
Gad1	2452.99	2038.64	1508.03	1233.66	2163.2	1230.5	0.330843
Gdpd2	61.98	46.99	36.73	62.28	54.19	54.83	0.334192
Prkcg	2085.3	1906.61	3454.88	4418.89	1851.59	4336.86	0.340302
Atp2b3	357.18	308.82	559.93	635.95	319.51	770.3	0.340674
Pten	2342.68	2256.82	2127.53	1958.13	2357.39	1914.51	0.343067
Ptdss2	260.53	280.84	270.04	274.27	305.96	271.45	0.344123
Sod2	1816.37	1713.04	1713.54	1952.66	1981.43	1658.34	0.344622
Inpp5f	2508.66	2480.6	1476.27	1654.35	2203.84	1132.53	0.344758
Fa2h	233.22	339.03	131.05	179.2	200.97	112.35	0.345099
Mmp19	17.86	19.02	15.88	26.22	14.68	23.37	0.34536
Vip	317.26	205.88	655.24	303.77	92.58	296.61	0.346556
Emcn	80.89	54.83	60.56	65.56	81.29	79.1	0.34807
Cntn4	485.34	502.39	409.03	313.61	552.09	150.1	0.350314
Grm2	114.51	96.23	349.46	358.41	184.03	327.17	0.35032
Ltbr	55.68	59.3	65.52	57.91	67.74	69.21	0.353552
Il15ra	30.47	22.38	30.78	25.13	18.06	27.86	0.354822
Synj1	1312.11	1258.76	1642.06	1717.73	1293.85	1841.71	0.355816
C4a	38.87	43.64	33.75	38.24	37.26	22.47	0.355889
Ptprr	196.45	171.19	173.74	185.76	161.45	156.4	0.357143
Nqo1	75.64	77.2	51.62	68.84	93.71	76.4	0.357984
Nsf	7914.69	6987.53	11588.7	13277.4	7221.2	13895.9	0.36008
Arc	427.57	440.85	1126.81	418.51	329.67	519.52	0.364618
Ccl12	16.81	19.02	13.9	18.58	46.29	15.28	0.365525
Cldn15	7.35	16.78	15.88	8.74	12.42	8.99	0.366519
Phf19	9.45	15.66	4.96	16.39	13.55	10.79	0.367172
Inpp4a	1766.99	1596.67	1519.95	1362.6	1739.82	1321.28	0.369837
Mpz	13.66	8.95	11.91	10.93	27.1	12.58	0.370244
Lpar1	170.19	259.58	102.26	111.46	175	87.19	0.371851
Hdac7	76.69	97.34	113.18	85.23	88.06	81.79	0.374247
Gnao1	5151.8	4598.68	3779.52	3613.57	4723.81	3536.9	0.374861
Akt2	253.18	293.15	227.35	159.53	293.54	186.06	0.377438
Syt4	1730.22	1668.28	1717.51	1175.75	1983.68	1132.53	0.378185
Mutyh	25.21	23.5	10.92	21.85	31.61	22.47	0.379163
Atf6	453.83	478.89	469.59	379.17	486.61	442.23	0.381808
Bcl2	99.8	124.2	56.59	57.91	101.61	44.04	0.384189
Avp	11.56	15.66	8.94	15.3	19.19	10.79	0.384617
Abl1	169.14	226.02	131.05	131.12	173.87	130.33	0.385376
P2rx7	58.83	89.51	50.63	77.58	73.39	83.59	0.385813
Crebbp	1500.16	1510.51	1381.95	1558.2	1674.33	1412.06	0.385833
Il10	6.3	7.83	1.99	7.65	12.42	4.49	0.385881
Pfn1	1312.11	1403.1	1627.17	1796.41	1289.34	1837.21	0.387036
Cers1	36.77	38.04	48.65	41.52	47.42	46.74	0.387261
Neo1	598.8	662.39	479.51	516.85	538.54	528.51	0.38765
Eng	114.51	115.25	87.36	78.67	110.64	89.88	0.389494
Atp6v1d	3285.01	3127.33	3435.02	2826.82	3381.41	3110.86	0.390663
Dlx2	27.31	52.59	26.81	18.58	35	25.17	0.393566
Rdx	821.51	994.7	720.76	957.21	930.31	885.35	0.395518
Car2	2750.29	3826.64	2221.84	2785.3	2321.26	2273.15	0.397369
Prkcb	8315.99	7297.47	6690.35	5399.05	8346.83	5514.33	0.398457
Grin2a	230.07	239.44	484.48	591.15	196.45	619.3	0.398559
Mmp12	4.2	24.62	10.92	8.74	9.03	4.49	0.399502
Vegfa	309.91	342.38	296.84	269.9	333.06	278.64	0.400523
Axin2	139.72	165.6	158.84	162.81	179.51	152.8	0.400831
Pak1	2365.79	2468.29	3836.11	2767.82	1954.33	2461	0.402596
Ppp3cb	4560.35	4465.53	5442.43	5523.62	4549.94	5742.64	0.402905
Pmp22	127.11	171.19	95.31	101.62	121.93	106.06	0.403304
Cxcl12	536.82	619.87	647.29	909.13	395.16	1087.59	0.403968
Csnk2a2	569.39	547.14	616.52	569.3	544.19	559.07	0.405652
Sec23a	850.93	698.19	952.08	949.56	800.47	1028.26	0.40596
Gpd1l	744.83	622.11	925.27	854.49	784.67	921.3	0.406467
Slc17a6	160.73	111.89	359.39	642.51	265.32	174.37	0.406898
Hdac2	931.82	916.38	852.8	870.88	1037.57	941.98	0.40858
Mbp	3514.02	5985	2004.42	2860.7	3291.09	1981.92	0.410187
Scamp2	76.69	107.41	67.51	89.6	108.39	90.78	0.411046
Ap4s1	1097.8	1108.83	1170.49	1003.1	1154.99	1084.89	0.416368
Bcl2l1	647.13	703.79	585.74	653.44	705.64	678.62	0.417277
Lrrk2	922.36	690.36	355.42	193.41	844.51	195.05	0.418791
Prnp	6593.12	6461.65	8469.42	8980.93	6269.44	9480.88	0.419748
Cx3cl1	3922.68	3484.25	3442.96	2651.99	4152.53	2627.29	0.420599
Tnr	754.28	667.98	785.29	948.47	608.54	986.92	0.421268
Fyn	1027.42	1089.81	1110.92	1149.52	1026.28	1216.12	0.4214
Shank2	404.45	326.72	484.48	493.9	389.51	483.57	0.421404
Erg	27.31	26.85	20.85	16.39	18.06	28.76	0.421733
Cplx1	1258.53	1092.05	1684.75	1252.24	1228.37	1053.43	0.422709
Gfap	1017.96	1822.69	1060.29	2436.73	676.28	2526.62	0.427306
Slc2a1	191.2	220.42	134.03	163.91	260.8	221.11	0.427783
Fxn	99.8	119.72	113.18	95.07	116.29	97.97	0.428913
Camk2d	798.4	430.78	515.25	497.18	569.02	332.57	0.429953
Erbb3	90.35	143.22	66.52	86.32	93.71	51.23	0.430296
Pqbp1	350.88	434.13	355.42	315.79	386.12	349.65	0.430332
Dld	1334.17	1258.76	1437.55	1445.65	1421.43	1328.47	0.431327
Adcy8	141.82	120.84	213.45	242.58	155.8	177.97	0.431745
Cnr1	1617.82	891.76	898.47	974.69	741.76	1022.87	0.433146
Stambpl1	268.94	251.75	329.6	354.04	278.87	302.01	0.433436
Gng2	421.26	328.96	725.72	964.86	216.77	1041.75	0.437447
Hpgds	106.1	110.77	69.49	75.4	94.84	79.1	0.438251
Cd40	11.56	20.14	15.88	10.93	16.94	11.68	0.438775
Nova1	871.94	882.81	812.09	703.7	978.86	568.06	0.439188
Src	486.4	467.7	649.28	682.94	450.48	741.54	0.441001
Plxnb3	110.31	163.36	72.47	115.83	86.93	66.51	0.441071
Xab2	370.84	344.62	289.89	368.24	345.48	355.04	0.441101
Icam1	10.51	25.73	15.88	30.6	18.06	18.88	0.44147
Angpt2	26.26	23.5	20.85	20.76	25.97	35.95	0.44222
Ctse	21.01	24.62	8.94	17.48	15.81	6.29	0.443618
Lrrc4	525.26	454.27	710.83	749.59	504.67	710.08	0.444468
Cxcl11	6.3	10.07	11.91	16.39	16.94	5.39	0.444643
Camk4	3018.17	2658.51	1468.32	944.1	3133.02	818.84	0.444834
Opa1	806.81	844.77	751.54	716.81	856.92	673.23	0.446164
Ppt1	563.08	714.98	647.29	639.23	794.83	657.05	0.4492
Mag	414.96	737.36	256.14	382.45	389.51	267.85	0.450086
Mecp2	280.49	285.32	291.88	233.84	315	244.48	0.450399
Lmna	240.57	227.14	345.49	242.58	202.09	264.26	0.450571
Sox10	100.85	155.53	60.56	96.16	85.81	62.92	0.457286
Gfpt1	518.96	467.7	478.52	410.86	529.51	425.15	0.458342
Myc	64.08	74.97	51.62	64.47	77.9	67.41	0.464286
Ube3a	1564.24	1621.29	1391.88	1513.39	1730.78	1563.97	0.46459
Il13ra1	94.55	110.77	62.55	79.77	132.1	106.06	0.46556
Flt1	82.99	110.77	69.49	68.84	86.93	75.5	0.466197
Mog	722.76	1323.66	468.59	651.25	783.54	417.96	0.467286
Notch4	13.66	15.66	7.94	8.74	24.84	16.18	0.467505
Eif2s1	687.05	708.26	675.09	686.22	763.22	686.71	0.468015
Cntnap1	1024.27	985.75	944.13	785.65	1095.15	836.81	0.468454
Grin1	694.4	617.63	718.77	721.18	566.77	611.21	0.470331
Apoe	7132.05	7039	5727.35	6820.66	6858.78	7381.21	0.471905
Dagla	671.29	608.68	1031.5	1218.36	503.54	1245.78	0.472997
Grn	617.71	581.83	518.23	526.68	531.77	579.75	0.47457
Nrxn1	2085.3	1773.46	3138.18	3352.42	1792.88	3442.53	0.47673
Gsk3b	2727.18	2706.62	1980.6	1787.66	2841.74	1776.09	0.47808
U2af2	376.09	387.14	312.73	310.33	390.64	281.33	0.479506
Atp6v1a	2519.17	2417.94	3849.01	4026.61	2312.23	4218.22	0.481449
Ptgs2	97.7	72.73	295.85	322.35	59.84	355.04	0.483549
Trim37	2355.29	2451.51	2696.39	2364.61	2558.35	2276.74	0.483882
Nts	217.46	115.25	25.81	356.22	194.19	49.44	0.484292
Taf9	1035.82	966.73	1021.57	1012.94	1008.21	1069.61	0.484355
Spast	531.57	638.89	703.88	681.85	652.57	657.05	0.48708
Ugt8a	646.08	839.17	335.56	485.16	607.41	352.34	0.48779
Ap1s1	908.71	869.39	557.94	465.49	938.21	501.55	0.487813
Olig2	281.54	295.39	196.57	243.67	259.67	180.67	0.488945
Smn1	571.49	571.76	509.3	564.93	711.28	516.83	0.492443
Ube2n	660.78	619.87	806.14	917.87	606.28	805.35	0.492454
Negr1	2298.56	1993.88	1569.59	1277.37	2285.13	1448.92	0.493055
Sorl1	1655.63	1920.03	2914.81	3160.1	1844.82	2709.98	0.494789
Xbp1	1145.08	1112.19	1167.51	786.75	1273.53	1050.73	0.501134
Plcb1	3012.92	2693.19	2059.03	1927.53	2925.29	1968.44	0.504848
Ddc	68.28	55.94	24.82	39.34	48.55	30.56	0.50488
Bcas1	1769.09	2891.24	1011.64	1599.72	1710.46	1097.47	0.506072
Irf8	76.69	64.9	30.78	41.52	62.1	33.26	0.506152
Hras	2122.07	2063.25	1321.39	1114.56	2233.2	1193.65	0.507896
Mmp9	13.66	16.78	22.83	14.21	14.68	17.98	0.50846
Gnai2	2434.08	2745.78	2215.89	2411.6	2898.19	2545.49	0.508877
Tlr2	26.26	25.73	20.85	24.04	28.23	25.17	0.511167
Sucla2	2705.11	2431.37	2811.56	2836.66	2672.39	2706.38	0.511412
Adora1	232.17	247.28	308.75	331.09	223.55	323.58	0.51284
Ppp2r5c	2323.77	2571.23	2505.78	2559.11	2690.45	2393.59	0.515505
Sp100	44.12	30.21	40.7	41.52	55.32	34.16	0.516063
Shh	74.59	54.83	40.7	38.24	65.48	37.75	0.516495
Adora2a	1602.06	1418.77	84.39	20.76	1569.33	15.28	0.517029
Ngf	21.01	19.02	85.38	81.95	23.71	81.79	0.517495
Sri	674.44	730.64	661.19	784.56	652.57	721.76	0.518495
Snrpa	439.12	390.5	439.8	430.53	503.54	406.27	0.519075
Cd14	43.07	44.76	42.69	39.34	60.97	44.04	0.523296
Cyp4x1	132.37	108.53	178.7	133.31	114.03	127.63	0.524844
Kel	4.2	12.31	5.96	8.74	14.68	6.29	0.528738
Pkn1	108.2	98.46	96.3	80.86	116.29	80	0.529235
Psen2	101.9	78.32	119.13	97.25	114.03	115.05	0.531924
Bace1	742.72	692.6	727.71	726.65	649.19	726.26	0.532033
Dnah1	16.81	24.62	16.88	19.67	36.13	16.18	0.532321
Lamp1	2355.29	2665.22	2110.65	2211.63	2342.71	2239.89	0.534216
Itga5	70.39	71.61	11.91	15.3	66.61	19.77	0.534365
Plxnc1	347.73	236.09	292.87	265.53	255.16	287.63	0.535058
Icam2	40.97	54.83	42.69	42.62	50.81	57.53	0.535087
Pllp	110.31	192.45	80.42	137.68	97.1	69.21	0.535105
Sirt7	319.36	318.89	266.07	319.07	372.58	278.64	0.535147
Fcrls	64.08	54.83	67.51	52.45	40.64	72.81	0.536547
Bdnf	139.72	82.8	424.91	452.38	67.74	466.49	0.538119
Sncb	221.66	170.07	343.5	264.43	165.97	185.16	0.539932
Tbpl1	1016.91	1079.74	1098.02	1106.91	1124.5	1036.35	0.540504
Slc11a1	10.51	14.55	9.93	16.39	19.19	7.19	0.542947
Atp7a	122.91	132.03	103.25	102.71	115.16	120.44	0.543268
Trf	6046.85	9974.99	3215.62	5420.9	6122.66	3508.14	0.544556
Itgax	10.51	7.83	11.91	14.21	7.9	12.58	0.544584
Atxn2	957.03	900.71	1031.5	979.06	847.89	953.66	0.547707
Creb1	256.33	252.87	238.27	232.75	264.19	279.54	0.550222
Cd4	325.66	330.08	23.83	10.93	360.16	6.29	0.551064
Lif	14.71	17.9	11.91	19.67	9.03	26.07	0.55155
C1qa	427.57	364.76	268.05	375.89	441.45	347.85	0.553269
Myrf	357.18	541.55	213.45	331.09	345.48	241.79	0.554723
Mta2	75.64	80.56	76.44	67.75	81.29	75.5	0.556036
Notch1	198.55	207	132.04	195.59	228.06	169.88	0.556183
Mto1	335.12	330.08	292.87	292.84	339.83	283.13	0.55673
Slc32a1	2953.04	2786.06	953.07	763.8	3221.09	698.39	0.557838
Ache	234.27	185.74	163.81	160.63	211.13	160.89	0.558311
Chat	288.9	202.52	26.81	19.67	270.96	9.89	0.562568
Trp53	68.28	72.73	65.52	55.73	72.26	68.31	0.562591
Mal	1782.75	2566.76	976.9	1553.82	1801.91	1014.78	0.569192
Arhgef10	122.91	204.76	91.34	118.01	149.03	79.1	0.570818
Kcna1	1401.41	1677.23	1377.98	1422.7	1528.69	1285.33	0.571678
Itpr3	21.01	26.85	25.81	24.04	32.74	23.37	0.571921
Cd34	383.44	403.92	1036.46	564.93	327.42	515.93	0.573469
Mgmt	14.71	8.95	14.89	14.21	9.03	10.79	0.575329
Rab3c	1749.13	1455.69	1556.68	1432.53	1726.27	1337.46	0.575637
Cab39	2111.56	2074.44	2342.96	2202.89	2088.68	2066.41	0.5772
Gnptab	351.93	389.38	321.66	337.65	348.87	340.66	0.580609
Ptprn2	1119.86	1028.27	1293.59	1306.87	1131.28	1172.98	0.580864
Myh10	3266.1	2884.52	1874.37	1899.12	3274.15	1695.2	0.583202
Xk	87.19	89.51	63.54	75.4	74.52	75.5	0.583887
Scn2a1	2423.57	2342.98	2497.84	2139.51	2678.03	2112.26	0.587917
Cxcl10	25.21	21.26	15.88	27.32	30.48	14.38	0.591068
Ntrk1	111.36	79.44	20.85	18.58	106.13	17.98	0.591796
Phf21a	68.28	64.9	44.68	53.54	72.26	68.31	0.59205
Taz	480.09	460.99	398.11	474.23	494.51	426.05	0.593785
Ryr2	342.47	313.29	585.74	604.27	224.67	706.48	0.595532
Gusb	79.84	90.63	58.57	86.32	81.29	78.2	0.595695
Sorcs3	324.61	277.49	347.47	286.29	338.71	275.94	0.597679
Itpr1	4645.44	4739.66	2717.24	2165.74	5463.32	2308.2	0.598007
Drd2	891.9	764.21	68.5	22.95	977.73	25.17	0.598677
Tbp	328.82	265.18	201.53	260.06	346.61	266.95	0.602178
Jam3	548.38	748.54	423.92	538.7	559.99	455.71	0.60777
Tradd	14.71	24.62	21.84	21.85	11.29	20.67	0.611355
Hcn1	621.91	561.69	1026.54	1175.75	531.77	891.64	0.61292
Pls1	256.33	406.16	165.79	245.86	289.03	164.49	0.615541
C1qc	479.04	519.17	320.67	448.01	531.77	447.62	0.616629
Cdk5	448.58	482.25	560.92	516.85	539.67	493.46	0.617052
Ppargc1a	361.38	269.65	360.38	337.65	346.61	228.3	0.618014
Entpd4	212.21	154.41	139.98	195.59	245	130.33	0.61929
Bcas2	1177.64	1107.71	1087.1	1080.68	1235.15	1140.62	0.623039
Plcl2	1283.75	1447.86	1081.14	751.78	1779.33	696.59	0.623936
Fgf14	483.24	407.28	309.75	270.99	505.8	276.84	0.624025
Actn1	1570.54	1360.58	731.68	725.56	1492.56	900.63	0.624577
Ppm1l	397.1	360.29	689.98	478.6	383.87	413.46	0.62469
Sirt2	788.95	1027.15	761.46	833.73	877.25	711.87	0.62589
Napsa	17.86	4.48	11.91	15.3	13.55	11.68	0.629141
Adcy5	409.71	465.46	83.39	31.69	553.22	46.74	0.629221
Tpm1	2169.34	2099.06	1750.27	1658.72	2253.52	1756.32	0.631625
Akt1s1	351.93	334.55	343.5	375.89	342.09	333.47	0.633394
Pik3ca	838.32	766.45	786.28	819.53	926.92	736.14	0.633606
Rit2	870.89	1007.01	790.25	753.97	1083.86	583.34	0.633883
Brms1l	409.71	344.62	435.83	392.28	395.16	356.84	0.634714
Cd68	141.82	152.17	81.41	86.32	160.32	75.5	0.634934
Gnb5	1696.61	1707.44	906.41	733.2	2070.62	704.68	0.636113
Atp6v0c	10617.7	10800.7	13264.5	11419.9	10048.3	11698.3	0.637874
Des	17.86	19.02	10.92	13.11	16.94	13.48	0.638866
Casp9	115.56	127.55	153.88	137.68	109.51	128.53	0.639952
Itpr2	93.5	115.25	81.41	107.08	94.84	104.26	0.639968
Cds1	502.15	481.13	1027.53	1114.56	408.7	901.53	0.642206
Grin2d	44.12	21.26	49.64	34.97	24.84	40.45	0.642582
Pde1b	2869	2641.72	480.51	366.06	3383.67	341.56	0.642828
Nfe2l2	120.81	158.88	100.27	101.62	179.51	141.12	0.644447
Atp6v0e2	2846.94	2572.35	3489.63	3163.38	2798.84	3437.13	0.645069
Trpm2	119.76	95.11	135.02	100.53	106.13	123.14	0.64513
Mmp16	258.43	229.37	222.38	248.04	205.48	231.9	0.645232
Pgk1	1044.23	946.59	1482.22	1073.04	975.47	1166.68	0.646683
Notch3	29.41	39.16	19.86	36.06	30.48	30.56	0.648262
Casp8	48.32	42.52	31.77	42.62	44.03	43.14	0.648579
Psmb9	30.47	46.99	25.81	34.97	54.19	28.76	0.650688
Map2k2	636.62	580.71	599.64	615.19	616.44	542	0.650855
Ap2b1	1084.15	1117.78	1145.67	1233.66	1022.89	1188.26	0.651418
Ppp2r5e	598.8	493.43	618.5	551.82	522.74	575.25	0.651686
Pah	23.11	15.66	14.89	21.85	18.06	17.98	0.653945
Slc8a1	751.13	887.29	1685.74	1884.91	477.57	1734.75	0.654023
Cers4	133.42	133.15	130.05	109.27	146.77	124.94	0.658199
Kcnj10	658.68	776.52	523.2	750.69	723.7	605.81	0.660179
Aars	613.51	617.63	816.07	680.75	580.32	680.42	0.661824
Atp6v0d1	2219.77	2175.14	2676.54	2503.38	2324.65	2483.47	0.662205
C1qb	807.86	753.02	475.54	729.93	843.38	631.88	0.662698
Polr2h	363.48	324.48	451.72	396.65	388.38	408.07	0.664297
Ppp3cc	365.58	345.74	442.78	420.69	382.74	394.59	0.667732
Lypla1	448.58	370.36	474.55	452.38	438.06	446.72	0.668863
Gls	2325.87	2280.32	3244.41	3097.82	2181.26	3189.95	0.670511
Sf3b2	962.29	1066.31	1019.59	905.85	1118.86	920.4	0.670652
C6	7.35	8.95	7.94	7.65	11.29	7.19	0.671353
Efna1	77.74	89.51	87.36	95.07	63.23	82.69	0.671812
Ccs	181.74	176.79	148.92	148.61	151.29	186.06	0.673902
Atxn7	148.12	156.65	112.18	139.87	152.42	143.81	0.674663
Nptn	8674.22	8219.44	7902.54	7442.41	9008.43	7613.11	0.677016
Pla2g4a	53.58	71.61	36.73	36.06	65.48	42.25	0.677059
Palm	984.35	995.82	905.42	769.26	1109.82	868.27	0.683587
Hap1	744.83	593.02	282.94	386.82	591.61	448.52	0.686596
Gpr84	9.45	13.43	2.98	5.46	9.03	7.19	0.687063
Abat	2341.63	2110.25	1100	1086.15	2604.64	1027.36	0.687301
Slc18a3	90.35	69.37	15.88	13.11	100.48	15.28	0.690103
Mmrn2	50.43	68.25	42.69	39.34	65.48	72.81	0.690762
Comt	957.03	915.26	828.97	728.83	1098.53	703.79	0.691942
Nos3	23.11	14.55	22.83	13.11	29.35	25.17	0.69373
Raf1	552.58	565.04	528.16	578.04	583.7	515.03	0.695294
Cul1	962.29	887.29	980.87	1009.66	966.44	906.02	0.699362
Gtf2ird1	281.54	313.29	174.73	150.79	366.93	148.31	0.701288
Gad2	4310.32	4412.94	1411.73	1400.85	5417.03	1252.97	0.70341
Efr3a	657.63	644.49	1593.41	1410.68	649.19	1320.38	0.703773
Nmnat2	1066.29	1015.96	1368.05	1277.37	1013.86	1341.06	0.704232
Hnrnpm	1195.5	1163.66	890.52	929.89	1494.82	1064.22	0.704872
Aif1	8.4	21.26	18.86	15.3	21.45	17.08	0.70493
Gabrg2	876.14	798.89	1239.98	1093.8	894.18	1110.96	0.708681
Sptbn2	1467.59	1461.28	1802.89	1763.62	1309.66	1915.41	0.709606
Cacnb2	812.06	596.37	472.56	584.6	842.25	608.51	0.709973
Gabra1	3303.92	2407.87	5123.74	4205.82	2060.46	3364.33	0.71221
Mapk10	2505.51	2395.56	4136.92	3738.14	2358.52	3811.95	0.713154
Trem2	159.68	176.79	112.18	128.94	168.22	123.14	0.713389
Camk2g	1114.61	1066.31	2129.52	1608.46	789.18	1410.27	0.713908
Entpd2	90.35	138.74	73.47	77.58	107.26	92.58	0.714756
Gba	106.1	102.94	121.12	124.57	85.81	105.16	0.71684
Slc6a3	12.61	7.83	7.94	13.11	5.65	6.29	0.717713
Ctns	73.54	76.09	52.62	63.38	65.48	64.72	0.718197
Casp1	31.52	23.5	39.71	32.78	32.74	22.47	0.71831
Gucy1b3	1555.83	1433.31	1165.52	1012.94	1824.49	968.04	0.718862
Cd9	631.37	1067.43	491.43	747.41	954.02	708.28	0.719046
Pdgfrb	26.26	25.73	27.8	36.06	27.1	21.57	0.719223
Plcb3	86.14	102.94	65.52	75.4	75.64	89.88	0.719575
Keap1	341.42	284.2	272.02	280.82	352.25	299.31	0.721449
Arrb2	328.82	341.26	403.07	420.69	277.74	437.73	0.725186
Optn	168.08	164.48	149.91	191.22	132.1	180.67	0.725404
Slc4a10	969.64	895.12	1278.7	1031.51	748.54	1170.28	0.725453
Cybb	16.81	22.38	16.88	17.48	28.23	15.28	0.728594
Gabra4	1971.84	1747.72	1199.28	1341.84	2019.81	1171.18	0.728959
Grin3b	7.35	13.43	13.9	7.65	12.42	18.88	0.732185
Cacna1f	10.51	4.48	11.91	7.65	10.16	6.29	0.732467
Cx3cr1	472.74	478.89	304.78	374.8	456.12	354.14	0.732892
Tnf	23.11	15.66	6.95	19.67	20.32	11.68	0.733581
Insr	273.14	284.2	251.17	254.6	305.96	267.85	0.733947
Galc	230.07	231.61	177.71	203.24	248.38	212.12	0.736097
Gsr	441.22	561.69	404.06	369.33	593.86	343.35	0.736192
Npc2	69.33	69.37	54.6	56.82	74.52	53.03	0.736437
Tnfrsf12a	55.68	62.66	94.31	84.14	44.03	66.51	0.736658
Park2	146.02	171.19	103.25	133.31	141.13	124.04	0.738085
Fgf2	45.17	44.76	40.7	43.71	53.06	38.65	0.738181
Adam10	764.79	773.16	629.42	762.71	698.86	760.41	0.739466
Dbh	12.61	12.31	6.95	14.21	13.55	7.19	0.740903
Gprasp1	2766.04	2525.36	2264.53	2054.28	3095.77	1997.2	0.74152
Naglu	67.23	114.13	83.39	81.95	79.03	88.98	0.743694
Sh3tc2	40.97	54.83	17.87	43.71	30.48	26.96	0.744017
Pnkd	730.12	647.84	842.87	960.49	613.06	767.6	0.745501
Gpr37	592.5	866.03	426.9	666.55	552.09	525.82	0.745561
Mthfr	11.56	15.66	19.86	9.83	14.68	18.88	0.746207
Polr2l	34.67	43.64	44.68	52.45	36.13	40.45	0.747027
Adrb2	39.92	30.21	25.81	22.95	37.26	29.66	0.747702
Cacna1s	7.35	16.78	4.96	8.74	13.55	10.79	0.748276
Gabrr3	18.91	21.26	22.83	21.85	21.45	17.98	0.749435
Hmox1	49.37	55.94	79.42	57.91	62.1	75.5	0.750574
Syt1	2009.66	1884.23	2976.36	2626.86	2041.26	2602.12	0.752367
Acvrl1	84.04	82.8	45.67	29.5	110.64	44.04	0.752632
Cln3	148.12	111.89	114.17	116.92	130.97	113.25	0.753088
Inhbb	27.31	14.55	23.83	15.3	21.45	24.27	0.754038
Tmem119	218.51	232.73	185.65	184.67	221.29	213.02	0.754356
Cpt1b	21.01	25.73	19.86	28.41	23.71	17.98	0.75629
Aldh1l1	304.65	339.03	308.75	286.29	378.22	248.98	0.761271
Il6ra	51.48	57.06	41.7	51.36	58.71	45.84	0.762236
Lclat1	501.1	477.77	424.91	472.05	467.41	440.43	0.762372
Idh1	426.52	514.69	351.44	444.73	457.25	436.83	0.76246
Nefl	586.2	455.39	952.08	806.42	557.73	792.77	0.763773
Dcx	133.42	218.19	123.1	75.4	260.8	71.91	0.764683
Gtf2h3	223.76	257.35	194.59	201.06	249.51	202.24	0.76788
Snap91	2933.08	2708.86	4165.71	3882.38	2552.71	3980.03	0.769531
Htra2	75.64	93.99	112.18	100.53	92.58	98.87	0.769755
Lpo	10.51	4.48	5.96	6.56	10.16	6.29	0.770723
Grm5	1395.1	1398.62	702.89	1068.66	1728.53	1002.2	0.773332
Dlgap1	119.76	101.82	331.59	289.57	62.1	300.21	0.774044
Nol3	59.88	61.54	71.48	75.4	48.55	78.2	0.775838
Pla2g4b	37.82	40.28	25.81	25.13	40.64	32.36	0.775997
Grin2c	92.45	102.94	81.41	102.71	88.06	77.3	0.77772
Cdkn1a	101.9	139.86	194.59	95.07	186.29	120.44	0.778323
Gsn	848.83	1426.6	563.9	723.37	1152.73	698.39	0.778572
Ugcg	1195.5	1074.14	1275.72	1277.37	1151.6	1179.27	0.779292
Kif3a	897.15	801.13	908.39	886.18	893.05	859.28	0.780216
Wfs1	876.14	640.01	463.63	621.75	846.76	636.37	0.780444
Prpf3	278.39	273.01	230.33	241.49	303.71	257.96	0.781081
Cadm3	1664.04	1549.68	1785.02	1678.39	1695.78	1685.31	0.781136
Fmr1	1045.28	1000.3	1030.51	1024.96	1071.44	1001.3	0.783269
Serpinb6a	176.49	180.14	178.7	169.37	170.48	189.65	0.785197
Drd1	3577.05	3715.87	335.56	112.55	5584.12	81.79	0.787204
Pla2g4d	8.4	16.78	8.94	8.74	19.19	9.89	0.787309
Tnfrsf11b	23.11	31.33	34.75	30.6	29.35	26.07	0.789858
Sncaip	50.43	92.87	26.81	32.78	121.93	44.04	0.793072
Dlx1	88.24	211.47	118.14	89.6	202.09	80.89	0.793226
Bax	144.97	172.31	175.72	166.09	160.32	158.19	0.793633
Bche	38.87	62.66	47.65	53.54	50.81	37.75	0.794675
Myd88	58.83	61.54	68.5	57.91	71.13	63.82	0.794896
Prkaca	1925.62	1902.13	2221.84	2237.86	1829.01	2114.05	0.796528
Akt1	844.63	908.55	1020.58	858.87	934.83	933.89	0.801359
Gaa	1847.88	1781.29	1326.36	1338.56	1921.59	1504.64	0.803048
Pla2g2e	14.71	16.78	11.91	13.11	16.94	11.68	0.805051
Gtf2a1	948.63	929.81	732.67	880.72	941.6	847.6	0.80506
Flt4	51.48	46.99	26.81	31.69	53.06	32.36	0.805129
Dlg4	2790.21	2761.45	2607.04	2632.32	2886.9	2713.57	0.806107
Supt7l	123.96	116.37	112.18	130.03	129.84	100.67	0.80863
Ryr3	238.47	264.06	95.31	198.87	273.22	172.58	0.809251
Col4a2	91.4	92.87	103.25	118.01	76.77	102.47	0.809413
Dgkb	3945.79	4352.52	1163.54	1207.44	5518.64	1414.76	0.81108
Oxr1	2097.91	1987.17	3363.54	2719.74	2568.52	2499.65	0.812424
Hexb	1460.24	1534.01	1085.11	1244.59	1530.95	1169.38	0.812953
Atp6v1g2	3267.15	3367.89	4636.29	3782.94	3016.74	4064.52	0.814107
Hif1a	1282.7	1354.99	1105.96	1215.09	1325.47	1263.76	0.814172
Taf6l	80.89	87.27	104.24	120.2	86.93	76.4	0.815941
Fasl	25.21	10.07	6.95	15.3	13.55	8.99	0.817668
Magee1	1930.87	1832.76	1781.05	1890.38	1878.69	1724.86	0.818642
Stab1	39.92	42.52	32.76	36.06	22.58	50.33	0.819562
Egfl7	326.71	296.51	362.37	358.41	259.67	400.88	0.820649
Rras	81.94	77.2	68.5	66.65	92.58	74.6	0.822597
Pla2g2a	6.3	17.9	12.91	5.46	15.81	12.58	0.822687
Cers2	418.11	614.28	286.91	431.62	452.74	364.03	0.822702
Slc18a2	26.26	36.92	40.7	25.13	44.03	29.66	0.825141
Egfr	77.74	98.46	74.46	60.1	111.77	66.51	0.83045
Katna1	97.7	113.01	73.47	77.58	144.51	79.1	0.830927
Mapk3	1312.11	1283.38	994.77	1173.56	1284.82	1203.54	0.833743
Gdnf	51.48	33.57	10.92	6.56	68.87	4.49	0.835624
Ehmt1	175.44	175.67	122.11	158.44	169.35	157.3	0.838749
Cck	741.67	504.62	2336.01	1908.95	235.96	1953.16	0.841575
Casp7	54.63	73.85	41.7	53.54	65.48	57.53	0.841879
Gata2	43.07	40.28	37.73	21.85	49.68	44.04	0.841925
Cacna1a	676.54	674.7	789.26	797.67	610.8	776.59	0.842756
Sirt1	203.8	166.72	166.79	156.26	207.74	185.16	0.848218
Polr2b	543.12	537.07	499.37	512.48	570.15	511.44	0.848514
Htt	588.3	538.19	597.65	610.82	556.61	571.66	0.848943
Atxn3	174.39	133.15	121.12	103.81	188.55	117.75	0.850663
Cln8	185.94	205.88	154.87	160.63	238.22	165.39	0.850817
Pla2g16	865.64	1096.52	526.17	652.34	1119.99	573.45	0.851341
Sp1	117.66	149.93	92.33	110.36	140	97.07	0.852156
Slc12a5	3231.43	2966.2	2979.34	2884.74	3490.92	2642.57	0.852382
Tgfbr2	199.6	194.69	131.05	155.16	182.9	173.47	0.854438
Usp21	202.75	177.91	160.83	142.05	214.51	170.78	0.855725
Tnc	51.48	64.9	46.66	77.58	39.52	53.03	0.858182
Acin1	929.72	845.89	858.76	877.44	863.7	878.16	0.858809
Lars	365.58	467.7	383.21	417.41	385	395.49	0.859898
Cntnap2	424.41	375.95	348.47	321.25	475.32	320.88	0.860934
Ncf1	47.27	54.83	40.7	49.17	55.32	34.16	0.862528
Cul2	568.34	563.93	552.98	538.7	578.06	561.77	0.864322
Plcb2	34.67	26.85	20.85	18.58	47.42	9.89	0.866206
Pla2g4c	15.76	22.38	16.88	13.11	23.71	16.18	0.86641
Slu7	897.15	924.21	827.98	821.71	1024.02	841.31	0.867196
Unc13a	1611.51	1444.5	1934.93	1997.46	1237.4	1904.62	0.867922
Gnptg	539.97	488.96	468.59	460.03	594.99	468.29	0.868089
Pgam1	1996.01	1924.51	2516.7	2244.41	1950.94	2133.83	0.869278
Prf1	6.3	1.12	5.96	4.37	4.52	3.6	0.869713
Gtf2b	761.63	722.81	793.23	770.36	659.35	821.53	0.873734
Nr4a2	720.66	185.74	674.1	795.49	375.96	515.93	0.874047
Amigo1	539.97	475.53	670.13	631.58	484.35	606.71	0.874202
Atf4	1115.66	1060.72	1709.57	1512.3	950.63	1563.97	0.877429
Ccnd1	174.39	162.24	154.87	195.59	142.26	161.79	0.877976
Cacna1d	274.19	270.77	267.06	305.96	223.55	294.82	0.881779
Cxcl16	49.37	45.87	37.73	33.87	42.9	60.22	0.881893
Cd33	32.57	43.64	32.76	31.69	46.29	27.86	0.883826
Dnm2	483.24	582.95	377.26	464.4	529.51	417.96	0.883842
Chd4	743.77	883.93	567.87	731.02	833.22	678.62	0.884757
Amph	944.43	911.9	1516.97	1349.49	723.7	1436.33	0.886394
Fus	1781.7	1821.57	1389.89	1599.72	1861.75	1448.92	0.887503
Cxxc1	263.68	278.61	251.17	258.97	287.9	252.57	0.889391
Ccr5	23.11	50.35	21.84	31.69	27.1	32.36	0.890638
Sf3b4	30.47	39.16	28.79	37.15	31.61	27.86	0.893212
Kras	501.1	452.04	590.7	593.34	398.54	522.22	0.894086
Ncl	215.36	266.3	181.68	206.52	237.09	208.53	0.894789
Ang	16.81	24.62	17.87	21.85	28.23	6.29	0.89518
Gabrb2	2395.21	2078.92	2783.76	2756.89	1970.14	2403.48	0.896164
Itgal	29.41	12.31	23.83	17.48	25.97	19.77	0.897077
Ap2a2	1086.25	1056.24	1323.38	1164.82	999.18	1356.34	0.898289
Sf3a2	539.97	600.85	548.02	487.35	646.93	533.91	0.899318
Xiap	1303.71	1288.97	1020.58	1069.76	1424.82	1059.72	0.902899
Nme5	162.83	185.74	139.98	138.77	217.9	142.91	0.904935
Usp30	361.38	354.69	259.12	331.09	359.03	269.65	0.909106
Man2b1	215.36	194.69	142.96	167.18	205.48	188.75	0.913528
Sgpl1	192.25	214.83	175.72	195.59	179.51	203.14	0.914553
Taf10	1327.87	1329.25	1124.82	1117.84	1411.27	1217.02	0.918607
Chmp2b	611.41	552.74	523.2	515.76	643.54	542.89	0.920776
Il10ra	71.44	61.54	46.66	62.28	70	44.04	0.921434
Nes	64.08	97.34	54.6	65.56	93.71	51.23	0.923455
Nefh	405.5	275.25	461.64	549.63	252.9	308.3	0.926076
Pdpk1	1344.68	1352.75	1016.61	1117.84	1628.04	1031.86	0.926595
Igf1	74.59	55.94	99.28	72.12	57.58	95.28	0.927725
Gngt1	3.15	7.83	10.92	3.28	12.42	7.19	0.929015
Bad	239.52	248.4	259.12	256.79	267.58	226.51	0.929209
Meaf6	444.37	437.49	365.34	368.24	522.74	372.12	0.930143
Cd44	59.88	60.42	24.82	40.43	91.45	19.77	0.933044
Efnb3	1190.25	1666.04	606.59	1005.29	1440.63	926.7	0.934801
Taf4	182.79	198.05	122.11	148.61	234.84	129.43	0.937806
Calm1	15028.9	14075.8	16971.6	15734.9	13938.9	16132.2	0.937935
Arhgap44	651.33	615.4	884.57	839.2	569.02	771.2	0.940024
Ins2	4.2	14.55	18.86	7.65	13.55	15.28	0.942712
Pde4d	338.27	360.29	394.13	373.7	339.83	374.81	0.94539
Igf1r	467.49	516.93	444.77	448.01	529.51	444.02	0.945521
Epo	12.61	7.83	7.94	7.65	14.68	5.39	0.948652
Mapkapk2	70.39	77.2	101.26	105.99	51.93	87.19	0.949247
Gtf2h1	319.36	294.27	249.19	254.6	337.58	264.26	0.952119
Cdk5rap3	133.42	181.26	169.77	166.09	159.19	156.4	0.95294
Thy1	4868.15	4209.3	6079.79	5852.52	3763.02	5396.59	0.956744
Cdc27	440.17	389.38	401.08	432.71	397.41	397.28	0.958315
F2	28.36	27.97	14.89	22.95	25.97	21.57	0.960462
Rhoa	1488.6	1672.76	1418.68	1424.89	1763.53	1412.96	0.961265
Tspo	35.72	43.64	40.7	27.32	48.55	43.14	0.961281
Cast	86.14	50.35	69.49	75.4	71.13	61.12	0.962651
Ncam1	2232.38	2306.05	1711.55	2056.47	2279.49	1936.08	0.974045
Atcay	1119.86	991.35	1315.43	1231.48	1011.6	1172.08	0.975016
Csf1r	651.33	569.52	436.82	581.32	576.93	506.04	0.975339
Prkcq	99.8	120.84	60.56	91.79	100.48	87.19	0.975957
Frmpd4	1135.62	1161.42	1177.44	1199.79	1056.76	1222.41	0.978979
Syt13	816.26	717.21	1805.87	1370.25	482.09	1448.92	0.979562
Rab3a	7311.69	6900.26	9345.05	8332.96	6941.2	8352.85	0.980305
Calb1	1752.28	1363.94	1015.61	1036.98	1668.69	1404.87	0.981045
Cntf	50.43	31.33	35.74	37.15	35	45.84	0.981601
Cacna1c	292.05	214.83	198.56	207.61	277.74	217.52	0.982262
Rac1	2594.81	2975.16	2703.34	2766.73	2725.45	2788.18	0.984623
Sod1	4253.59	4344.69	3677.26	3555.66	5094.13	3658.25	0.984921
Cnot10	397.1	369.24	340.52	350.76	391.77	363.13	0.985262
3110043O21Rik	343.52	326.72	295.85	325.63	366.93	275.04	0.987424
Grik2	760.58	764.21	409.03	480.79	926.92	516.83	0.987483
Chrm5	35.72	12.31	13.9	17.48	21.45	23.37	0.988063
Ina	1376.19	1249.81	1883.31	1765.81	1167.4	1587.34	0.989298
Acaa1a	225.86	217.07	200.54	194.5	249.51	198.64	0.989313
Polr2j	496.9	539.31	440.79	455.66	562.25	457.51	0.991287
Slc9a6	1025.32	1061.84	952.08	974.69	1042.08	1023.77	0.991454
Mfn2	1149.28	1048.41	1240.98	1106.91	1148.21	1185.56	0.991635
Rad23b	1765.94	1667.16	1948.83	1919.88	1600.95	1865.08	0.992254
Npc1	503.2	682.53	397.11	541.98	608.54	434.14	0.995337
Psen1	411.81	374.83	374.28	349.67	427.9	383.8	0.995644
Ubqln1	881.39	890.64	857.76	867.61	916.76	845.8	0.995897
Itgam	73.54	86.16	57.58	57.91	90.32	69.21	0.996824
Cadps	2813.32	2673.05	4411.92	3824.46	2289.65	3786.78	0.999136

## Sheet: Female
Genes	IC F1 - Hippo	IC F2 - Hippo	IC F3 - Hippo	ACD3 F1 - Hippo	ACD3 F2 - Hippo	ACD3 F3 - Hippo	T-Test
Trim28	696.98	706.08	685.92	641.55	620.65	631.87	0.00150013
Psen1	419.38	451.28	439.39	367.57	342.43	335.76	0.00279547
Cul3	1299.15	1340.54	1300.77	1174.35	1152.13	1215.65	0.0044785
Stx1b	5399.02	5473.68	5567.08	5138.32	5140.02	4995.05	0.00471638
Vegfa	323.72	401.14	372.69	244.48	240.77	258.99	0.00718939
Gtf2h1	307.49	306.99	300.18	249.54	278.22	262.36	0.0085597
Smn1	536.4	553.61	600.36	473.79	477.98	475.8	0.0102211
Gata2	39.29	41.96	42.05	26.98	28.54	34.59	0.0113243
Dot1l	72.6	81.86	72.51	62.38	51.72	52.3	0.0122103
Inpp4a	1566.49	1739.63	1709.71	1309.24	1396.47	1451.02	0.0132534
Slu7	840.47	895.4	865.73	799.2	759.77	730.57	0.0149973
Atrn	934.43	911.77	951.29	886.03	850.72	839.4	0.0151962
Hdac2	899.41	1010.01	1013.65	833.77	793.65	744.07	0.0156946
Gtf2h3	211.83	214.9	237.82	158.49	189.05	175.47	0.0173509
Casp7	56.37	59.35	60.91	41.31	51.72	44.71	0.0178508
Map2k1	3172.28	3483.35	3255.56	3018.08	2855.37	2828.64	0.0216434
Ap4s1	1065.97	1162.48	1205.07	985.51	989.84	1018.24	0.0258688
Sri	658.54	616.03	617.76	689.61	700.91	670.67	0.0267658
Shh	51.25	66.52	56.56	32.04	33.89	45.56	0.0272634
Prpf3	230.62	286.53	262.48	208.23	194.4	207.53	0.0282673
Ppp2ca	4437.26	4955.89	4857.97	4292.76	4014.64	4166.62	0.0292905
Ring1	253.68	255.83	269.73	277.36	276.44	275.02	0.0312019
Cntnap1	899.41	1174.76	1239.87	775.6	799	728.04	0.0339145
Comt	794.35	1051.96	1025.25	685.39	716.96	689.23	0.0343212
Slc12a5	2938.24	3396.37	3301.97	2680.02	2846.45	2697.04	0.0343756
Cers6	430.49	390.9	384.29	442.6	479.76	510.39	0.0358632
Ccnh	1706.57	1627.06	1714.06	1498.92	1514.18	1616.37	0.0392569
Polr2l	32.46	27.63	37.7	39.62	42.8	44.71	0.040116
Cdk5r1	1891.92	2177.6	2262.22	1680.18	1599.79	1850.89	0.0406956
Cacnb4	808.02	1070.38	1245.67	628.06	711.61	634.4	0.0419984
Fus	1499.02	1828.65	1783.67	1449.18	1293.03	1373.41	0.0420865
Rac1	2737.52	2867.31	2862.57	2565.37	2705.55	2675.1	0.0445921
Entpd4	186.2	153.5	171.12	134.04	149.81	128.23	0.0451358
Dbh	9.4	15.35	14.5	6.74	8.92	5.91	0.0461088
Cnot10	387.78	372.48	372.69	363.35	362.05	364.44	0.048273
Ppp2r5c	2498.36	2509.16	2466.69	2314.14	2341.72	2057.58	0.0500383
Prkcb	6231.81	8252.99	8434.01	5694.73	5864.12	4496.47	0.0504687
Mtor	563.73	590.45	591.66	520.16	486.89	556.79	0.0519556
Nqo1	81.14	90.05	116.01	67.44	69.56	48.09	0.052737
Gsk3b	2004.67	2769.08	2930.73	1765.32	1797.76	1828.96	0.0544591
Rtn4	3578.85	4028.77	3957.43	3410.09	3172.83	2492.04	0.0546421
Nme5	134.95	179.08	181.27	124.77	108.79	129.92	0.0550302
Nptn	7427.6	8731.9	8767.54	6930.63	7314.09	6073.19	0.0552857
Cx3cl1	2816.95	3999.09	4031.39	2527.43	2721.61	2249.08	0.0574012
Taf10	1241.07	1402.96	1361.68	1160.02	1230.61	1201.31	0.0589992
Nf1	1099.28	1080.62	1007.85	1015.86	938.12	922.92	0.0609894
Bnip3	1964.52	1927.92	2262.22	1807.48	1688.97	1796.06	0.0628352
Mto1	294.68	315.18	303.08	265.56	272.87	294.42	0.0639587
Ube3a	1576.74	1735.53	1692.31	1504.83	1376.85	1565.75	0.0639655
Gnao1	4053.75	4671.41	5029.08	3915.07	3786.35	3872.19	0.0647058
Gucy1b3	994.22	1683.34	1657.51	921.44	845.37	851.21	0.0651425
Hnrnpm	941.26	1051.96	1171.71	870.02	920.28	849.52	0.0661784
S100b	843.04	1005.91	1023.8	856.53	733.01	776.13	0.0676554
Cacnb2	631.21	701.99	796.13	579.17	617.09	539.91	0.0677455
U2af2	310.05	352.02	384.29	288.32	297.84	298.64	0.0684718
Tbp	234.03	333.6	301.63	206.54	222.94	219.34	0.0690715
Lrrc25	12.81	18.42	17.4	12.65	8.92	11.81	0.0693214
Plcb1	1967.94	2839.68	3053.99	1850.47	1888.72	1534.54	0.0696391
Pdpk1	1067.68	1545.2	1589.35	1027.66	1016.59	895.08	0.070998
Itpr1	2489.82	5069.48	4930.47	1922.97	2548.61	1464.52	0.0710731
Myh10	1902.17	3212.17	3020.64	1724.86	1694.32	1740.38	0.0722482
Wfs1	1072.8	1212.62	752.62	728.39	631.36	674.89	0.0738717
Grik2	489.42	869.81	817.88	392.01	417.34	486.77	0.0744377
Prf1	9.4	6.14	10.15	5.9	3.57	5.91	0.0776752
Sp100	32.46	45.03	39.15	28.66	32.1	20.25	0.0786392
Osmr	44.42	39.91	56.56	54.8	65.99	61.58	0.0805286
Nova1	571.42	948.61	955.64	594.34	488.68	476.64	0.0822372
Ncf1	44.42	52.19	53.66	38.78	46.37	36.28	0.0826447
Emcn	52.1	77.77	62.36	49.74	44.59	45.56	0.084043
Icam1	16.23	17.4	20.3	11.8	16.05	14.34	0.0863038
Sncaip	39.29	89.03	84.11	37.94	23.19	38.81	0.0869962
Xiap	1091.59	1297.56	1299.32	1009.12	975.57	1134.66	0.0874868
Gnb5	808.02	2037.41	1822.83	697.19	724.1	707.79	0.0894123
Cdk2	17.94	17.4	20.3	22.76	19.62	24.46	0.0896042
Grm5	1266.69	1619.9	1644.46	1148.22	1159.27	1324.48	0.0901073
Camk4	1056.57	3040.25	2978.59	911.33	914.93	906.89	0.0903401
Mta2	75.16	79.82	75.41	63.23	74.91	59.05	0.090452
Pten	2074.71	2300.4	2344.88	1799.89	1853.05	2152.06	0.0914069
Ntrk1	25.62	118.7	101.51	14.33	30.32	6.75	0.0924073
Efna1	87.98	65.49	69.61	88.52	89.17	108.83	0.0924199
Ddit3	246.85	331.55	324.83	252.07	240.77	222.71	0.0931265
Gnptg	454.4	509.61	556.85	397.91	447.66	450.49	0.0934209
Man2b1	176.81	218.99	216.07	170.29	151.6	183.06	0.0952279
Ryr3	176.81	235.36	218.97	176.2	165.86	104.61	0.0958477
Lsm2	158.87	164.75	152.26	128.14	149.81	147.63	0.0973102
Gabra4	1063.4	2215.47	2111.4	1065.6	988.05	960.88	0.0985664
Srsf4	385.22	468.68	414.74	386.11	322.81	364.44	0.101245
Trim37	2637.58	2385.34	2607.35	2278.74	2455.87	2224.61	0.102083
Hras	1228.25	2569.53	2415.93	1133.89	1216.34	1185.28	0.103301
Gng2	856.7	284.48	372.69	939.99	784.74	965.94	0.103465
Fam126a	281.01	221.03	300.18	320.35	308.54	325.64	0.105623
Cdk5	518.46	533.14	498.85	526.9	552.88	552.57	0.106388
Dnm1l	1737.32	1728.37	1751.77	1630.44	1655.08	1733.63	0.106585
Plcl2	849.87	1602.5	1582.1	746.93	911.36	806.5	0.106637
Hexb	1176.15	1523.71	1342.83	1133.89	1182.45	897.61	0.107248
Jun	693.56	317.23	374.14	690.45	733.01	1187.81	0.107401
Cd4	20.5	355.09	349.48	6.74	19.62	12.65	0.107669
Pde1b	379.24	3546.79	3204.81	325.41	276.44	308.76	0.107777
Drd1	219.51	4604.89	4199.6	110.44	94.52	170.41	0.108431
Lrrk2	231.47	846.28	727.97	166.08	235.42	235.37	0.109282
Snca	2272.87	1424.45	1692.31	2107.6	2477.27	2933.25	0.109619
Adcy5	64.06	549.52	591.66	46.37	51.72	66.65	0.109996
Actn1	632.92	1572.83	1408.09	646.61	663.46	495.2	0.110209
Eng	71.75	114.61	114.56	69.97	74.91	67.49	0.110499
Cln8	174.24	216.94	236.37	188.84	130.19	155.23	0.110542
Adora2a	50.39	1754.98	1582.1	21.08	33.89	12.65	0.110594
Atp6v1d	3029.63	3269.48	3135.2	2802.26	2978.43	3042.08	0.11064
Arrb2	468.92	271.18	326.28	480.53	469.06	478.33	0.110714
Cul1	960.91	969.07	964.34	828.71	843.59	962.56	0.111099
Akt2	171.68	297.78	334.98	151.75	194.4	140.88	0.111833
Tpm1	1358.94	2319.84	2459.44	1413.78	1375.07	1217.34	0.112963
Stat1	147.77	163.73	131.96	171.98	169.43	161.13	0.113214
Dgkb	1614.32	4917	5013.13	1611.89	1526.67	1625.65	0.113226
Rela	101.64	107.45	124.71	99.48	80.26	97.86	0.113293
Drd2	37.58	903.58	880.23	37.94	30.32	29.53	0.113907
Acvrl1	33.31	110.52	116.01	26.13	33.89	37.12	0.113975
Cx3cr1	443.3	468.68	448.09	432.48	406.64	330.7	0.114556
Homer1	2016.62	3881.41	3944.38	1784.71	2339.94	1737	0.115255
Pik3ca	723.46	859.58	839.63	734.29	733.01	669.83	0.115479
Chd4	604.73	803.3	790.33	643.24	567.15	577.03	0.115929
Gtf2ird1	143.5	329.51	336.43	142.47	126.63	158.6	0.117098
Chat	17.08	299.83	253.77	17.7	23.19	8.44	0.118571
Atf4	1502.43	973.17	1151.41	1493.02	1644.38	1467.89	0.119231
Gad2	1508.41	5818.54	5538.08	1596.72	1273.41	1703.26	0.119266
Mapk1	7326.81	8058.56	8241.14	7074.79	7189.25	7524.2	0.119436
Ccnd1	163.14	146.33	108.76	196.43	178.35	158.6	0.119496
Atp7a	101.64	138.15	166.77	106.22	99.88	79.3	0.120479
Abat	1227.4	2665.72	2671.16	1262.03	1021.94	1379.31	0.120648
Atp8a2	415.97	440.02	458.24	364.19	383.45	430.24	0.120722
3110043O21Rik	290.41	343.83	350.93	300.12	290.71	270.8	0.120964
Dlg4	2739.23	3126.21	3419.43	2497.93	2825.05	2678.48	0.121867
Cacna1f	6.83	5.12	4.35	10.96	17.83	6.75	0.124828
C1qb	600.46	715.29	716.37	599.4	620.65	495.2	0.125188
Slc32a1	922.47	3508.93	3921.18	1028.51	857.86	1059.58	0.127835
Gad1	1455.45	2619.67	3309.22	1322.73	1344.75	1578.4	0.128425
Sod1	3558.35	5102.22	4904.37	3589.66	3326.21	3771.8	0.128651
C1qc	383.51	451.28	427.79	365.88	397.72	302.86	0.128762
Xab2	342.51	383.74	384.29	299.28	335.3	354.32	0.129141
Glrb	2070.44	1992.38	1928.69	1896	1913.69	1937.78	0.129749
Nefh	409.99	269.13	252.32	481.38	429.82	364.44	0.130142
Gsr	330.55	595.57	604.71	371.78	313.89	324.79	0.131324
F2	23.92	32.75	37.7	17.7	28.54	10.12	0.131342
Cab39	2288.24	2096.76	2183.91	2014.02	2147.32	1905.73	0.133785
Opa1	737.98	876.98	781.62	675.27	677.73	762.63	0.134897
Egr2	20.5	41.96	47.85	17.7	23.19	21.93	0.135168
Grin2c	96.52	100.28	78.31	75.03	83.82	75.08	0.136661
Col4a2	96.52	60.38	79.76	90.21	133.76	104.61	0.137353
Atf6	410.84	506.54	491.6	371.78	440.52	249.71	0.141314
Bid	90.54	29.68	27.55	76.72	121.28	85.21	0.142317
Raf1	497.11	560.77	577.16	508.35	506.51	445.43	0.142746
Pcsk2	780.68	922	845.43	778.13	770.47	575.35	0.143777
Gfap	2038.83	429.79	646.76	2759.27	2047.45	1601.18	0.144614
Fgf14	265.64	498.35	487.25	240.27	281.79	305.39	0.144919
Stambpl1	361.3	274.25	262.48	346.49	346	407.47	0.145073
Tbr1	205.85	74.7	88.46	171.98	238.99	206.69	0.145209
Kcnb1	269.91	355.09	420.54	241.11	288.93	269.11	0.147129
Myd88	62.35	64.47	58.01	44.68	62.42	43.87	0.14986
Lamb2	82	72.65	71.06	88.52	78.47	107.98	0.152557
Notch3	29.89	44	31.9	21.08	32.1	23.62	0.15516
Src	686.73	406.25	433.59	655.88	725.88	632.71	0.157206
Ccr5	34.17	32.75	42.05	32.04	32.1	22.78	0.157847
Slc18a3	7.69	94.14	89.91	12.65	24.97	5.91	0.160137
Lclat1	501.38	515.75	517.7	434.17	401.29	517.98	0.160224
Scn2a1	2465.9	2543.95	2537.74	2007.28	2083.12	2558.69	0.160992
Asb7	61.5	63.45	81.21	59.86	53.5	59.05	0.162551
Polr2j	445.01	465.61	519.15	425.73	453.01	430.24	0.163927
Crebbp	1497.31	1459.24	1598.05	1488.81	1423.23	1348.94	0.165961
Twistnb	222.93	200.57	197.22	225.09	219.37	218.5	0.166252
Lama2	115.31	113.59	110.21	135.73	126.63	112.2	0.167242
Tnc	64.06	41.96	30.45	49.74	78.47	76.77	0.16743
Npc2	52.1	67.54	68.16	49.74	46.37	59.05	0.168382
Ep300	581.67	680.5	610.51	585.07	531.48	583.78	0.168707
Ap1s1	561.17	1093.92	977.39	472.95	609.95	686.7	0.172435
Atxn3	147.77	145.31	139.21	99.48	146.25	118.11	0.174333
Egr1	1084.76	2909.27	3098.95	1180.26	1678.26	844.46	0.174997
Gls	3294.42	2048.67	2009.89	2919.45	3203.15	3443.64	0.17513
Cd68	68.33	163.73	126.16	71.66	82.04	66.65	0.177455
Trem2	96.52	171.92	147.91	100.32	115.93	79.3	0.177579
Sf3a2	531.28	599.66	568.45	465.36	565.37	493.51	0.177671
Myct1	19.65	20.47	27.55	17.7	16.05	20.25	0.177713
Nsf	12194.6	6980	6480.67	10905.6	11246.7	12958.8	0.178555
Itga5	20.5	73.68	73.96	11.8	41.02	18.56	0.179463
Stx2	142.64	142.24	156.62	170.29	185.48	145.95	0.182072
Pnkd	907.1	674.36	652.56	902.9	807.92	998.84	0.182242
Prkacb	1446.06	2627.86	2259.32	1064.76	1342.97	1880.42	0.182598
Snrpa	449.28	453.33	516.25	401.29	429.82	457.24	0.182875
Ptdss2	296.39	275.27	310.33	295.06	331.73	332.38	0.183114
Pak1	2782.79	1851.17	1908.38	2471.79	3017.67	2693.66	0.183582
Creb1	245.14	250.71	281.33	246.17	217.59	243.8	0.184897
Il1r1	186.2	60.38	82.66	187.15	238.99	136.67	0.185386
Atp6v1a	4340.74	2254.35	2381.13	3915.07	3861.26	4668.57	0.185438
Lamp1	2159.27	2301.42	2515.99	2266.93	1974.32	2099.76	0.188751
Itgax	7.69	11.26	17.4	10.12	1.78	6.75	0.1888
Nkx6-2	23.92	36.84	26.1	27.82	16.05	16.87	0.18911
Aars	749.08	566.91	640.96	745.25	743.72	721.29	0.189367
Pink1	2413.8	2760.89	2536.29	2347.86	2427.33	2436.36	0.189538
Atp6v1g2	4375.76	3087.33	2884.33	3883.04	4258.98	4640.73	0.190563
Calb2	275.89	229.22	375.59	772.22	224.72	755.88	0.191088
Calb1	1250.46	2828.43	1628.51	846.41	1289.46	1240.96	0.192302
Hmgb1	1164.19	944.51	926.64	1114.5	1127.17	1156.6	0.193046
Camk2b	3457.56	3897.79	3697.85	3529.81	3324.43	2244.86	0.194462
Sf3b2	934.43	1046.85	1041.2	933.24	870.34	987.03	0.195191
Cxcr4	31.6	34.79	30.45	37.09	32.1	38.81	0.195272
Palm	951.51	1072.43	1003.5	759.58	856.08	1020.77	0.195308
Sncb	262.22	156.57	133.41	207.39	262.17	329.85	0.196053
Pmp22	94.81	125.87	101.51	104.54	83.82	65.8	0.196313
Fam104a	193.04	242.52	234.92	173.67	214.02	193.19	0.196606
Gpr4	10.25	24.56	31.9	10.96	16.05	8.44	0.19697
Chl1	1201.78	468.68	477.1	881.82	1159.27	1518.51	0.197611
Pvalb	610.71	364.3	188.52	545.45	804.35	519.67	0.197686
Arsa	316.89	276.29	298.73	308.55	315.68	361.07	0.198305
Nrg1	80.29	283.46	323.38	63.23	126.63	134.98	0.199238
Gdnf	8.54	50.14	47.85	8.43	24.97	5.06	0.200926
Akt3	2085.81	1469.47	1402.28	2206.23	2125.92	1785.09	0.201163
Pecam1	117.87	154.52	127.61	109.6	126.63	105.45	0.201517
Cdk5rap3	128.12	160.66	168.22	173.67	180.13	163.66	0.201578
Ina	1680.95	1264.81	1110.81	1557.09	1771.01	1568.28	0.202667
Tbpl1	1068.53	1198.3	1077.45	1000.69	930.98	1110.2	0.206194
Ccdc127	1022.41	954.75	886.04	1036.94	1032.64	986.19	0.206231
Htra2	100.79	90.05	92.81	108.75	94.52	132.45	0.206427
Lmna	235.74	197.5	200.12	222.56	228.29	269.96	0.206809
Trp53	69.19	72.65	88.46	71.66	64.21	65.8	0.207248
Mapt	1633.97	1093.92	1091.95	1430.64	1537.37	1785.93	0.210191
C1qa	357.03	396.02	349.48	316.98	369.18	253.08	0.210551
Dll4	24.77	35.82	42.05	21.08	32.1	21.93	0.211108
Cldn5	419.38	559.75	481.45	435.85	394.15	438.68	0.211823
Atp2b3	661.1	324.39	414.74	602.77	608.17	639.46	0.212518
Taf4	129.83	202.62	224.77	139.1	151.6	137.51	0.212522
Dlat	1268.4	1023.31	999.15	1231.68	1184.24	1273.02	0.213357
Th	14.52	25.58	44.95	10.12	21.4	10.97	0.213689
Cck	2158.41	309.04	334.98	1772.91	1872.66	1873.67	0.213703
Des	14.52	15.35	18.85	11.8	16.05	12.65	0.213993
Amph	1454.6	758.27	717.82	1266.24	1371.5	1353.16	0.216939
Pik3r1	645.73	718.36	703.32	588.44	558.23	703.58	0.217505
Cntnap2	345.93	569.98	474.2	338.06	363.83	394.81	0.217826
Lrrc4	699.54	462.54	503.2	639.87	722.31	644.52	0.217846
Islr2	748.23	349.97	384.29	735.13	715.18	613.31	0.218659
Dlgap1	302.37	77.77	129.06	253.75	281.79	271.64	0.220345
Csf2rb	18.79	17.4	23.2	9.27	21.4	10.12	0.221251
Thy1	6225.83	4510.75	4134.35	5660.17	6192.28	5891.81	0.221409
Camk2g	1502.43	798.18	775.82	1262.03	1396.47	1489.82	0.222418
Cxxc1	228.06	287.55	288.58	200.64	253.26	240.43	0.224569
Synj1	2006.38	1258.67	1254.37	1708	1860.18	2184.12	0.225013
Fmr1	1099.28	989.54	919.39	917.23	939.9	924.6	0.225789
App	12727.5	12761.7	13389.1	12537.7	12452.3	12839	0.22649
Plekho2	79.44	82.89	113.11	107.91	117.71	100.39	0.226722
Casp9	149.47	104.38	94.26	119.71	174.78	153.54	0.226865
Htr1a	772.14	129.96	153.71	620.48	688.43	650.43	0.226882
Ache	181.93	292.67	229.12	194.74	153.38	203.31	0.226976
Prnp	10588.8	5991.48	6682.24	9463.96	9475.68	10611.8	0.229861
Prkcg	5261.5	2034.34	1825.73	4813.75	4483.69	4560.58	0.230265
Cxcl12	806.31	441.05	500.3	753.68	661.67	884.11	0.230857
Dnm2	438.17	452.3	535.1	440.07	445.87	396.5	0.233321
Rims1	881.47	543.38	577.16	770.54	864.99	833.49	0.233558
Ap2a2	1399.08	989.54	1032.5	1247.7	1294.81	1566.59	0.233598
Vip	380.95	76.75	131.96	225.93	383.45	480.02	0.235197
Mta1	953.22	978.28	1052.8	951.79	950.6	956.66	0.235929
Grm1	313.47	311.09	361.08	319.51	301.41	219.34	0.236799
Nrxn1	3605.32	1557.48	1524.1	3155.5	3272.7	3131.5	0.237282
Slc9a6	1136.86	1145.08	999.15	1030.19	1004.11	1044.4	0.238857
Ubqln1	872.93	883.12	951.29	817.75	875.69	881.58	0.23938
Itgal	14.52	30.7	29	13.49	21.4	16.03	0.240409
Cds1	850.72	389.88	575.71	682.02	866.78	877.36	0.241873
Gria1	3953.81	1919.73	2502.94	4055.02	3814.89	3204.05	0.242144
Sp1	97.37	119.73	116.01	94.42	110.58	89.42	0.242558
Polr2b	509.92	536.21	516.25	425.73	467.27	534.85	0.243
Sqstm1	2716.17	2699.49	2647.95	2572.96	2491.54	2716.44	0.243107
Slc8a1	2129.37	452.3	1386.33	1975.24	1838.78	2188.34	0.24314
Icam2	51.25	55.26	63.81	37.94	58.86	43.87	0.244153
Tnr	990.8	642.64	609.06	904.58	948.82	891.7	0.245655
Grin2a	618.4	194.43	200.12	589.28	677.73	404.09	0.246843
Taf4b	70.89	73.68	91.36	75.03	60.64	69.18	0.247147
Bad	241.72	257.87	285.68	243.64	247.91	241.27	0.249379
Hcn1	1344.42	490.17	469.85	1030.19	1082.58	1501.64	0.249662
Adam10	742.25	696.87	739.57	761.26	729.45	877.36	0.252845
Syt13	1677.53	584.31	504.65	1321.89	1624.76	1377.62	0.253509
Nefl	898.56	397.04	482.9	751.15	879.26	785.41	0.253773
Hdac7	67.48	85.96	71.06	76.72	98.09	83.52	0.253909
Npas4	189.62	227.17	321.93	156.81	246.12	116.42	0.253974
Syt4	1491.33	1901.31	1761.92	1182.78	1453.54	1727.72	0.254177
Pls1	181.93	254.8	261.03	242.8	162.3	83.52	0.255127
Cd34	616.69	257.87	195.77	479.69	674.16	491.83	0.257847
Sirt7	281.87	323.37	305.98	271.46	308.54	232.84	0.258986
Apaf1	190.47	119.73	124.71	143.32	205.1	381.31	0.259489
Dlx2	24.77	28.65	69.61	22.76	17.83	25.31	0.25964
Bcl2	47.83	125.87	118.91	39.62	80.26	64.11	0.259674
Chrna7	783.25	499.38	403.14	649.14	684.86	884.95	0.260323
Rab3a	8974.45	7175.45	6867.86	8312.37	8166.6	9981.66	0.261186
Ppp3ca	19913.4	22394.1	23573.5	21949.4	19299.2	10872.5	0.261281
Nr4a2	983.97	316.2	185.62	618.79	831.11	1239.27	0.261469
Il6ra	54.66	60.38	50.75	50.58	74.91	72.55	0.261822
Cybb	15.37	12.28	13.05	14.33	8.92	10.12	0.264628
Sox9	482.59	392.95	503.2	460.3	370.97	373.72	0.265546
Ide	328.84	301.88	301.63	353.23	304.98	339.98	0.266032
Gabrg2	1175.3	822.74	749.72	1084.99	1134.3	1046.93	0.266077
Bace1	763.6	600.68	648.21	708.15	709.83	894.23	0.271754
Gabra1	4314.26	2121.32	1808.32	3527.28	4114.51	3672.26	0.273983
Cast	64.91	74.7	108.76	53.95	82.04	48.09	0.27411
Kcna1	1223.98	1396.82	1693.76	1341.28	1307.3	1012.34	0.274975
Efr3a	1796.26	376.58	426.34	1383.43	1483.86	1498.26	0.275521
Igf1	106.77	35.82	36.25	75.87	110.58	89.42	0.275873
Egfl7	392.05	290.62	287.13	326.26	410.2	395.66	0.27734
Tcirg1	58.08	61.4	82.66	59.86	60.64	49.77	0.277482
Syt1	2852.83	1752.93	1770.62	2469.26	2564.66	2735	0.280091
Fgf2	50.39	40.93	47.85	59.01	60.64	43.02	0.281107
Ngf	98.23	29.68	20.3	76.72	78.47	85.21	0.28136
Tlr2	23.92	29.68	44.95	19.39	32.1	18.56	0.28229
Ap2b1	1360.65	1096.99	1234.07	1283.11	1375.07	1332.91	0.283563
Sh3tc2	26.48	29.68	34.8	32.88	21.4	16.87	0.2843
Ntf3	153.75	23.54	72.51	159.33	119.49	119.79	0.284882
Nell2	8311.64	3238.78	2450.74	7871.46	7428.24	5801.54	0.28976
Clu	12575.5	10085.7	9552.07	13132	11435.7	11576.9	0.291188
Parp1	573.13	419.56	462.59	570.74	665.24	477.49	0.291675
Cadps	4087.06	2280.96	2410.13	3662.16	3736.41	3510.28	0.291848
Aqp4	810.58	527	517.7	913.01	631.36	768.53	0.292334
Il1b	17.08	20.47	15.95	8.43	19.62	12.65	0.293817
Taf6l	99.93	78.79	110.21	103.69	105.23	116.42	0.295011
Adora1	389.49	200.57	234.92	368.41	351.35	320.57	0.29596
Dgke	808.87	686.64	741.02	688.76	736.58	661.39	0.29651
Pla2g16	538.96	827.86	849.78	723.33	522.56	547.51	0.299393
Atm	181.08	109.49	111.66	166.92	156.95	162.82	0.300362
Shank2	581.67	323.37	327.73	478	543.96	523.04	0.300388
Gtf2b	805.45	668.22	722.17	809.32	733.01	830.12	0.301326
Ptgs2	258.8	68.56	52.21	273.14	217.59	153.54	0.303361
Ap3m2	1071.09	892.33	836.73	931.56	1093.28	1088.26	0.303427
Sec23a	1018.99	809.44	813.53	897.84	959.52	1134.66	0.304201
Bdnf	453.55	54.24	68.16	465.36	347.78	267.43	0.30445
Snap91	4421.03	2610.46	2460.89	3872.92	3759.6	4105.88	0.305796
Serpinb6a	188.76	167.82	163.87	167.76	192.62	215.97	0.306754
Csf1r	536.4	553.61	582.96	527.74	563.58	383.84	0.308625
Fn1	217.81	130.98	147.91	155.12	212.24	370.35	0.312908
Stx1a	972.87	486.07	459.69	645.77	1052.26	933.04	0.312954
Tnfrsf12a	66.62	60.38	60.91	75.87	87.39	56.52	0.313656
Tenm2	1089.03	629.34	770.02	854	964.87	1572.5	0.313801
Cntn4	194.74	518.82	459.69	188.84	265.74	342.51	0.314381
Gnaq	2622.21	1471.52	1541.5	2476.85	2482.62	2044.08	0.317562
Cacna1c	233.18	227.17	274.08	200.64	235.42	234.53	0.317794
Meaf6	421.09	450.26	435.04	382.74	385.23	453.87	0.318929
Neo1	576.54	551.56	494.5	535.33	574.28	700.2	0.322689
Gria4	742.25	920.98	741.02	554.72	647.41	847.83	0.324221
Cdk7	187.06	199.55	187.07	204.02	201.53	188.97	0.328391
Ddx23	699.54	661.06	627.91	604.46	624.22	667.3	0.32935
Adcy9	1056.57	527	548.15	1022.61	1064.74	722.13	0.330135
Fcrls	93.96	91.07	116.01	85.15	99.88	85.21	0.330452
Cplx1	1379.44	1105.17	1203.62	1164.24	1478.51	1483.08	0.332919
Sirt1	159.72	212.85	203.02	150.06	190.83	168.72	0.335965
Nmnat2	1391.39	1018.19	977.39	1235.05	1237.74	1366.66	0.337991
Gria3	2232.72	2124.39	2339.07	2026.67	2232.93	2156.28	0.340328
Rhoa	1352.1	1571.8	1651.71	1380.9	1528.45	1307.6	0.340688
Ppm1l	545.8	296.76	350.93	501.61	561.8	412.53	0.340875
Avp	16.23	22.51	13.05	12.65	16.05	13.5	0.341091
Ryr2	655.13	203.64	247.97	548.82	713.4	395.66	0.341833
Csf1	232.33	148.38	195.77	268.09	201.53	210.06	0.343689
Kras	609	384.76	494.5	519.31	584.98	608.25	0.345692
Prkce	4267.28	2374.08	2716.11	4323.95	3848.77	3277.45	0.34779
Mapk10	4011.04	2173.51	2279.62	3684.08	3886.23	2982.18	0.348182
Optn	217.81	114.61	142.11	209.92	160.51	217.65	0.348465
Grm2	465.51	57.31	94.26	311.92	329.95	393.12	0.352903
Idh1	514.19	408.3	372.69	423.21	465.49	788.78	0.358804
Eif2s1	715.77	767.48	671.41	643.24	697.34	707.79	0.358944
Katna1	85.41	108.47	117.46	77.56	108.79	83.52	0.364309
Ngfr	16.23	28.65	36.25	18.55	24.97	18.56	0.36463
Ddc	32.46	45.03	33.35	32.04	37.45	24.46	0.366296
Mapk9	1433.25	1537.01	1611.1	1332.85	1455.33	1548.03	0.369546
Ube2n	828.52	585.33	719.27	811.85	715.18	852.05	0.369815
Tcerg1	480.88	490.17	490.15	472.1	533.26	510.39	0.37211
Slc6a4	6.83	12.28	20.3	8.43	12.48	5.06	0.372118
Rit2	790.08	1162.48	994.8	668.53	690.21	1075.61	0.372702
Mfn2	1176.15	1211.6	1287.72	1168.45	1164.62	1226.62	0.37335
Adrb2	24.77	35.82	43.5	16.86	39.24	21.93	0.373878
Il13ra1	69.19	113.59	149.36	81.77	74.91	102.08	0.376015
Syt7	1100.13	590.45	659.81	1121.24	1082.58	742.38	0.37668
Pla2g4a	35.87	38.89	40.6	43	26.75	30.37	0.376923
Casp1	60.64	28.65	27.55	26.98	17.83	36.28	0.380028
Itpr2	124.7	93.12	89.91	108.75	148.03	103.76	0.380263
Epha6	2179.77	576.12	677.22	2415.31	1976.11	1003.06	0.381568
Calm1	16191.1	13611	15520.8	14738.9	17144.7	16554.3	0.382369
Dnaja2	923.33	913.82	843.98	820.28	906.01	851.21	0.384578
Nfkbib	134.95	124.84	140.66	121.4	139.11	114.73	0.384849
Sirt2	748.23	790	891.84	830.39	715.18	717.92	0.385832
Nfkbia	141.79	194.43	188.52	192.21	183.7	199.09	0.386043
Atp6v0e2	3806.05	2643.21	2714.66	3307.24	3361.88	3608.99	0.392172
Oxr1	3887.19	1481.75	1632.86	2504.67	3058.69	3971.74	0.395334
Supt7l	93.1	121.77	133.41	128.99	119.49	136.67	0.396916
Gpd1l	996.78	716.32	598.91	824.49	932.77	901.82	0.397875
Kcnj10	675.62	610.92	787.43	720.8	624.22	488.45	0.398256
Stat3	176.81	194.43	211.72	200.64	156.95	179.69	0.399068
Ipcef1	352.76	251.73	363.98	293.38	419.12	407.47	0.400209
Chrm5	30.75	30.7	21.75	15.17	39.24	102.92	0.401423
Lpar1	71.75	152.47	181.27	139.94	92.74	59.9	0.40189
Il4ra	31.6	41.96	39.15	24.45	26.75	43.02	0.404069
Ube2k	993.36	855.49	832.38	926.5	930.98	969.31	0.40407
Mthfr	14.52	17.4	15.95	20.23	21.4	13.5	0.404369
P2ry12	206.7	225.13	184.17	193.06	201.53	186.44	0.408047
Gabrb2	2763.14	2010.8	1856.18	2341.12	2545.04	2541.81	0.408238
Pllp	84.56	117.68	113.11	116.34	85.61	60.74	0.410755
Ntng1	259.66	150.43	150.81	183.78	190.83	418.43	0.415182
Grin2d	46.12	37.86	37.7	36.25	48.15	52.3	0.418449
Bcl2l1	638.9	632.41	630.81	660.94	613.52	684.17	0.419139
Polr2k	1112.94	1011.03	1060.05	1061.39	972	1042.71	0.420245
P2rx7	59.79	56.28	56.56	80.09	89.17	42.18	0.420797
Gjb1	106.77	152.47	146.46	162.71	99.88	41.34	0.420927
Atxn7	117.87	177.03	153.71	121.4	156.95	111.36	0.424043
Tradd	17.08	19.44	13.05	13.49	17.83	10.97	0.42545
Ppp2r5e	667.94	546.45	562.65	583.38	540.4	546.66	0.428518
Marco	18.79	17.4	23.2	19.39	42.8	18.56	0.430876
Pik3cb	537.25	429.79	465.49	507.51	494.03	515.45	0.431432
L1cam	484.3	542.35	535.1	324.57	461.92	577.88	0.432442
Grin3b	11.96	8.19	20.3	10.12	8.92	11.81	0.433003
Crtc2	56.37	77.77	55.11	58.17	55.29	56.52	0.434332
Nos1	426.22	240.48	272.63	275.67	372.75	539.07	0.437082
Nwd1	272.47	169.87	268.28	268.93	281.79	249.71	0.4381
Emp2	157.16	137.12	137.76	147.53	148.03	154.38	0.43814
Slc17a6	346.78	229.22	140.66	388.64	263.96	253.93	0.439261
Smpd4	76.87	58.33	65.26	55.64	110.58	77.61	0.439448
Il15ra	23.92	18.42	14.5	16.02	23.19	30.37	0.44035
Negr1	1397.37	2246.17	2176.66	1123.77	1378.64	2220.4	0.441631
Psmb9	39.29	35.82	46.4	28.66	48.15	24.46	0.443069
Plxnc1	377.53	314.16	234.92	272.3	333.51	588.84	0.444149
Inpp5f	1403.35	2469.25	2047.6	1803.26	1651.51	1669.51	0.445195
Ccl12	11.1	27.63	27.55	21.08	17.83	11.81	0.445201
Crh	45.27	91.07	40.6	26.13	58.86	44.71	0.446782
Gstp1	2447.11	3121.09	3098.95	2764.33	2496.89	2797.43	0.44679
Notch1	163.14	178.06	149.36	171.98	173	167.04	0.446859
Cntn1	4491.92	3533.49	3738.46	4066.82	3959.35	4651.69	0.447599
Adcy8	249.41	112.56	117.46	138.26	206.88	295.27	0.447848
Mmp12	10.25	5.12	5.8	8.43	14.27	5.91	0.448223
Epha5	1929.5	659.01	801.93	2019.92	1526.67	1068.86	0.448669
Erlec1	480.03	486.07	568.45	473.79	435.17	527.26	0.448691
Kel	16.23	17.4	8.7	5.9	17.83	6.75	0.449
Acin1	807.16	897.44	887.49	893.62	930.98	857.11	0.449307
Casp6	94.81	60.38	94.26	79.25	73.12	67.49	0.453139
Dcx	94.81	122.8	221.87	90.21	98.09	145.95	0.453555
Ptprn2	1540.87	1123.59	1090.5	1301.65	1319.78	1542.13	0.453613
Pdgfrb	28.19	20.47	27.55	26.13	17.83	23.62	0.455729
Grn	579.96	474.82	513.35	508.35	570.72	584.63	0.456033
Cxcl16	24.77	42.98	56.56	32.88	35.67	32.9	0.45661
Aif1	16.23	13.3	31.9	21.08	16.05	6.75	0.458518
Slc18a2	32.46	36.84	110.21	35.41	55.29	22.78	0.459719
Zfp24	210.12	275.27	284.23	228.46	262.17	210.9	0.459776
Xbp1	904.53	1504.27	1303.68	972.02	1116.46	1169.25	0.460521
Gaa	1754.4	2425.24	2595.75	1697.88	1651.51	2503.01	0.460594
Hpgds	68.33	105.4	100.06	79.25	82.04	84.36	0.466357
Atp6v1h	3321.75	3244.92	3030.79	2982.67	2996.26	3295.16	0.466497
Polr2h	437.32	347.93	353.83	367.57	390.58	504.48	0.466525
Ltbr	58.08	59.35	71.06	58.17	62.42	57.37	0.471442
Klk6	10.25	26.61	24.65	17.7	19.62	10.12	0.472368
Ins2	6.83	15.35	17.4	6.74	14.27	9.28	0.473724
Olfm3	319.45	449.23	297.28	261.34	290.71	375.41	0.473725
Cln3	98.23	113.59	130.51	96.95	124.84	85.21	0.476304
Erbb3	57.23	94.14	100.06	101.16	62.42	30.37	0.477255
Mapk8	1107.82	805.34	796.13	896.15	1009.46	1071.39	0.479416
Sorl1	2936.53	1641.39	1806.87	2645.46	2746.58	2065.17	0.47959
Cdkn1a	85.41	155.54	224.77	108.75	128.41	133.29	0.481072
Nts	142.64	640.59	224.77	177.88	203.32	263.21	0.481101
Myrf	272.47	301.88	297.28	369.25	214.02	114.73	0.481298
Dlx1	112.75	134.05	435.04	161.86	92.74	178	0.481974
Lsm7	1049.74	1204.44	1007.85	1073.19	1048.69	990.4	0.483009
Nos3	29.04	29.68	26.1	18.55	33.89	21.09	0.483065
Becn1	1628.84	1555.43	1635.76	1509.88	1656.86	1532.01	0.484062
Fa2h	109.33	169.87	166.77	172.82	128.41	53.15	0.488773
Kif3a	1037.78	881.07	842.53	924.81	916.71	1126.23	0.491276
Il10	5.98	4.09	4.35	3.37	12.48	5.06	0.491465
Psen2	130.68	93.12	116.01	103.69	135.55	134.98	0.491777
Bcas2	1094.15	1204.44	1083.25	1078.25	1014.81	1159.97	0.4941
Phf19	10.25	10.23	20.3	8.43	12.48	11.81	0.494698
Il10ra	52.1	72.65	66.71	43	74.91	47.24	0.495917
Spast	722.6	586.36	546.7	661.79	629.57	690.08	0.496121
Cyp4x1	159.72	100.28	126.16	132.36	146.25	147.63	0.496564
Slc4a10	1251.32	879.02	1106.46	1015.02	1084.36	1646.74	0.496952
Ret	35.87	48.1	73.96	35.41	60.64	28.68	0.497694
Mog	377.53	655.94	709.12	735.13	390.58	198.25	0.498535
Plcb2	18.79	35.82	43.5	19.39	33.89	26.15	0.500537
Atp6v1e1	4573.92	4349.07	4359.12	4281.8	4285.73	4491.41	0.501649
Plcb4	169.12	300.85	411.84	279.89	271.09	151.01	0.503074
Prkaca	2295.07	2053.78	2086.75	2191.06	2124.14	2335.13	0.505156
Frmpd4	650	569.98	645.31	719.96	681.29	574.5	0.507433
Gal3st1	57.23	85.96	102.96	92.73	58.86	55.68	0.508029
C4a	35.87	28.65	47.85	23.61	46.37	21.09	0.508759
Epha3	137.52	45.03	60.91	138.26	119.49	64.11	0.510337
Dld	1451.18	1261.74	1319.63	1466.05	1303.73	1423.18	0.510801
Cers4	153.75	110.52	120.36	128.14	151.6	136.67	0.512883
Fxn	105.91	107.45	100.06	100.32	103.44	131.6	0.512979
Chrnb2	341.66	313.13	377.04	343.12	346	396.5	0.518257
Mapkapk2	104.21	62.42	84.11	75.03	96.31	114.73	0.51837
Gnai3	497.11	536.21	609.06	548.82	519	498.58	0.519433
Gnai1	2846.85	2431.38	3226.56	2801.42	2817.91	3648.64	0.520833
Abl1	152.04	200.57	204.47	152.59	199.75	157.76	0.525196
Trpv1	15.37	13.3	11.6	5.9	16.05	11.81	0.527355
Psmb8	57.23	63.45	62.36	65.76	58.86	45.56	0.529263
Nmb	60.64	25.58	47.85	32.88	48.15	28.68	0.530152
Cp	70.89	100.28	113.11	103.69	85.61	133.29	0.531959
Irf8	26.48	68.56	43.5	32.88	49.94	27	0.532329
Prkcq	95.66	83.91	110.21	105.38	89.17	68.33	0.532668
Uchl1	25.62	29.68	24.65	27.82	37.45	23.62	0.533082
Taf9	931.01	988.52	983.19	954.32	1023.72	980.28	0.534763
Gba	102.5	92.1	111.66	92.73	107.01	91.11	0.535122
Cd9	506.51	643.66	859.93	790.77	488.68	420.12	0.536932
Sf3b4	35.02	22.51	40.6	40.47	37.45	32.06	0.538982
Sla	15.37	11.26	21.75	7.59	19.62	11.81	0.539961
Egfr	79.44	77.77	95.71	65.76	89.17	80.14	0.54038
Ehmt1	146.91	144.29	156.62	138.26	189.05	151.85	0.540661
Spi1	68.33	94.14	78.31	55.64	98.09	54.83	0.542243
Tfam	457.82	457.42	394.44	446.81	444.09	462.3	0.542361
Col4a1	79.44	61.4	87.01	74.19	98.09	76.77	0.546013
Park7	2622.21	2435.48	2440.58	2687.61	2423.76	2580.62	0.546702
Tnfrsf10b	16.23	5.12	13.05	13.49	16.05	11.81	0.547043
Arhgef10	90.54	91.07	117.46	119.71	80.26	60.74	0.547569
Cldn15	9.4	5.12	14.5	6.74	21.4	10.97	0.547943
Cpt1b	16.23	18.42	36.25	17.7	24.97	14.34	0.548487
Dagla	1144.55	624.22	569.9	1259.5	1071.88	554.26	0.549546
Gabrr3	14.52	13.3	23.2	11.8	33.89	19.4	0.549797
Mbp	1865.44	2828.43	2627.65	3254.13	1703.23	893.39	0.550076
Sptbn2	1948.29	1406.03	1387.78	1809.16	2177.64	1343.04	0.553772
Bcas1	932.72	1298.58	1458.84	1646.46	875.69	412.53	0.55569
Gabrr1	17.94	13.3	15.95	17.7	16.05	5.91	0.557126
Inhbb	15.37	30.7	39.15	12.65	37.45	15.19	0.561708
Pla2g4b	29.04	28.65	27.55	28.66	39.24	25.31	0.563298
Gprasp1	2498.36	3104.72	2771.22	2114.34	2273.95	3242.86	0.563442
Arhgap44	936.99	530.07	585.86	838.82	856.08	633.55	0.563568
Gusb	74.31	90.05	84.11	97.79	82.04	81.83	0.563998
Ctns	71.75	55.26	76.86	65.76	69.56	53.15	0.564793
Epha2	20.5	22.51	31.9	15.17	30.32	18.56	0.565127
Ncl	222.08	220.01	259.57	210.76	192.62	255.62	0.565207
Grin2b	3249.15	1899.26	2102.7	2943.89	2932.06	2268.48	0.565343
Pqbp1	345.07	421.6	371.24	302.65	395.93	372.03	0.565646
Nfe2l2	102.5	130.98	184.17	139.1	119.49	112.2	0.569586
Rab2a	6165.18	5500.29	5406.12	5992.32	5749.97	5792.26	0.570891
C3	31.6	38.89	40.6	80.93	51.72	14.34	0.572
Cd33	36.73	32.75	56.56	36.25	46.37	26.15	0.573228
Fasl	17.08	13.3	14.5	15.17	37.45	8.44	0.574627
Pcna	610.71	689.71	662.71	712.37	656.32	649.58	0.579897
Hif1a	1294.88	1443.89	1252.92	1212.29	1198.51	1416.43	0.580266
Jam3	448.42	534.17	439.39	517.63	444.09	364.44	0.583061
Pla2g4c	12.81	33.77	37.7	12.65	37.45	14.34	0.584075
Gabrp	12.81	10.23	7.25	5.06	8.92	11.81	0.585229
Myc	66.62	63.45	78.31	78.4	82.04	61.58	0.589134
Mmp14	117.87	122.8	140.66	132.36	78.47	135.82	0.590947
Trf	3152.63	4727.69	4734.7	5814.44	2891.04	1515.13	0.592084
Cacna1b	281.87	222.06	223.32	219.19	290.71	267.43	0.59397
Phf21a	70.04	57.31	66.71	63.23	57.07	65.8	0.595616
Camk2d	755.91	580.22	788.88	442.6	517.21	898.45	0.597627
Calm4	7.69	7.16	8.7	4.22	17.83	8.44	0.598215
Amigo1	622.67	454.35	545.25	581.7	565.37	559.32	0.598492
Keap1	355.32	329.51	378.49	287.48	369.18	356.85	0.598804
Gria2	5282.86	4520.98	5429.32	5423.27	5263.08	5057.47	0.601714
Atp6v0c	13207.6	11199.1	10803.5	10962.9	11819.2	14742.2	0.602159
Fgf12	1748.42	1657.76	2121.55	1504.83	1466.03	2123.38	0.602472
Gabrb3	1181.28	960.89	1047	1154.96	1087.93	1063.8	0.604013
Prkca	1907.29	747.02	1445.79	2212.14	1526.67	1132.13	0.607628
Sorcs3	447.57	356.11	353.83	366.72	376.32	362.75	0.60927
Naglu	87.12	60.38	82.66	68.29	76.69	70.86	0.609888
Scamp2	73.46	83.91	111.66	93.58	90.96	104.61	0.610094
Epha7	2096.91	763.39	806.28	2344.49	1779.92	638.62	0.612206
Ctse	17.08	11.26	8.7	13.49	21.4	9.28	0.612466
H2-Ea-ps	5.98	10.23	11.6	7.59	17.83	8.44	0.613893
Fas	13.67	21.49	18.85	13.49	26.75	21.09	0.614614
Mapk3	1071.95	1186.02	1155.76	991.41	1145	1554.78	0.618446
Casp3	97.37	92.1	73.96	75.03	89.17	126.54	0.619149
Ccr2	23.06	18.42	23.2	12.65	28.54	15.19	0.621075
Ppp3cc	473.19	324.39	468.39	386.11	403.07	398.19	0.621745
Tgfbr2	126.41	144.29	162.42	136.57	148.03	129.92	0.62317
Mal	955.78	1500.17	1709.71	1803.26	1159.27	509.54	0.623876
Nes	61.5	60.38	71.06	72.5	58.86	49.77	0.623994
Usp30	304.07	365.32	365.44	351.55	304.98	339.13	0.625435
Epha4	997.64	435.93	543.8	1079.09	831.11	458.93	0.627945
Efna5	76.87	185.22	208.82	56.48	119.49	203.31	0.630946
Grin1	704.67	698.92	620.66	655.88	715.18	578.72	0.631672
Pla2g4e	17.08	24.56	11.6	10.96	12.48	21.93	0.633297
Ppargc1a	345.93	287.55	345.13	302.65	294.28	478.33	0.636229
Ager	16.23	17.4	30.45	21.08	19.62	16.03	0.636511
Phf2	165.7	209.78	243.62	193.06	267.52	207.53	0.637279
Mutyh	23.06	26.61	21.75	22.76	32.1	21.93	0.642346
Acaa1a	172.54	215.92	224.77	185.47	199.75	202.47	0.642403
Htr5a	101.64	55.26	65.26	68.29	99.88	79.3	0.643095
Npc1	447.57	451.28	490.15	537.02	419.12	349.26	0.647466
Cd44	105.91	59.35	49.3	34.56	39.24	100.39	0.64971
Erg	22.21	25.58	15.95	22.76	26.75	19.4	0.651117
Trem1	1.71	7.16	4.35	4.22	10.7	2.53	0.657142
Itga7	120.43	46.05	33.35	123.93	87.39	40.49	0.658407
Prl	7.69	12.28	17.4	9.27	19.62	14.34	0.658472
Aldh1l1	295.53	250.71	292.93	243.64	287.14	280.08	0.658766
Rab3c	2068.73	1665.95	1614.01	1450.87	1642.59	2951.81	0.662208
Rad23b	2083.25	1784.65	1853.28	1833.61	1992.16	2051.67	0.664163
Hmox1	61.5	66.52	95.71	69.97	83.82	49.77	0.667884
Htt	614.98	554.63	542.35	551.35	592.12	528.1	0.668918
Atxn2	1054.01	890.28	941.14	896.99	989.84	1104.29	0.671186
Tor1a	522.73	423.65	419.09	472.1	497.59	446.27	0.672111
Napsa	18.79	14.33	17.4	14.33	30.32	13.5	0.674859
Cacna1s	11.1	13.3	10.15	7.59	16.05	6.75	0.679043
Gss	266.49	174.99	165.32	228.46	246.12	182.22	0.679251
Atp13a2	211.83	154.52	240.72	193.06	208.67	244.65	0.68068
Nelfa	172.54	208.76	224.77	174.51	215.8	189.81	0.681693
Gga1	165.7	169.87	172.57	141.63	196.18	194.03	0.68255
Prpf31	301.51	268.11	262.48	285.79	246.12	277.55	0.682803
Il6	292.97	250.71	214.62	198.11	280.01	237.06	0.683341
Adcyap1	22.21	10.23	24.65	12.65	19.62	35.43	0.684162
Taz	398.03	405.23	452.44	445.97	429.82	406.62	0.686926
Tada2b	484.3	460.49	414.74	459.46	424.47	446.27	0.690381
Ldhc	11.1	13.3	2.9	8.43	14.27	9.28	0.691191
Gdpd2	60.64	71.63	42.05	47.21	58.86	86.89	0.692333
Pla2g2f	33.31	15.35	31.9	26.13	24.97	21.93	0.69244
Tnfrsf1b	33.31	18.42	26.1	27.82	26.75	16.03	0.694884
Mag	228.91	364.3	355.28	459.46	237.2	112.2	0.695388
Tnf	13.67	15.35	15.95	13.49	26.75	10.97	0.695453
Dlg3	2198.56	1659.81	1934.49	2227.31	2002.86	1810.4	0.696262
Cers1	36.73	33.77	63.81	53.11	51.72	42.18	0.698223
Gfpt1	557.75	528.03	478.55	456.08	472.62	579.56	0.699637
Tnfrsf1a	65.77	71.63	84.11	78.4	76.69	73.39	0.699733
Npy	1020.7	943.49	722.17	800.04	1005.89	733.1	0.706546
Apc	2269.45	1941.22	2305.72	2181.79	2206.18	2269.32	0.712827
Sucla2	2904.93	2591.02	2420.28	2760.11	2611.03	2721.5	0.712859
Rdx	831.08	808.41	912.14	870.02	802.57	836.02	0.718221
Insr	235.74	295.74	227.67	262.19	222.94	246.34	0.72358
Hc	11.96	11.26	11.6	5.06	16.05	10.12	0.725981
Apoe	7076.55	7690.17	7041.88	7036.01	7192.82	7978.07	0.730637
Hap1	467.21	1120.52	820.78	370.94	499.38	1189.5	0.732144
Pkn1	78.58	110.52	95.71	75.03	98.09	98.7	0.738065
Ccl5	12.81	15.35	18.85	9.27	23.19	9.28	0.740987
Chmp2b	547.5	559.75	548.15	499.92	577.85	613.31	0.742145
Gnptab	449.28	333.6	303.08	366.72	385.23	381.31	0.743091
Lsr	48.69	63.45	72.51	32.04	87.39	46.4	0.744716
Flt4	35.87	41.96	46.4	25.29	53.5	36.28	0.744954
Tnfrsf11b	27.33	29.68	26.1	23.61	41.02	24.46	0.746875
Hspb1	79.44	126.89	98.61	68.29	123.06	91.95	0.748646
Ap3s1	1788.57	1543.15	1621.26	1661.63	1664	1542.97	0.750841
Tie1	41.85	46.05	55.11	53.95	42.8	40.49	0.753073
Prkcsh	794.35	978.28	881.68	899.52	927.41	882.42	0.754227
Pla2g6	76.87	48.1	76.86	64.91	64.21	84.36	0.755463
Gsn	513.34	743.95	667.06	891.09	429.82	437.84	0.757348
Tgfb1	76.02	86.98	81.21	62.38	94.52	77.61	0.758175
Tardbp	638.04	545.42	543.8	521	563.58	604.03	0.759508
Adra2a	143.5	104.38	213.17	100.32	126.63	303.7	0.761351
Epo	5.12	11.26	8.7	6.74	8.92	7.59	0.763077
Pgam1	2431.74	2124.39	2092.55	2098.32	2186.56	2528.31	0.763134
Tspo	35.02	21.49	42.05	31.19	37.45	22.78	0.763227
Dnah1	21.35	18.42	21.75	20.23	32.1	14.34	0.76341
AI464131	228.06	212.85	224.77	204.02	217.59	234.53	0.765533
Angpt2	13.67	23.54	23.2	16.02	33.89	16.87	0.765775
Lpo	12.81	11.26	21.75	5.9	24.97	8.44	0.766066
Ppp3cb	5714.2	4500.52	5053.74	5624.76	5393.27	4676.16	0.769408
Stab1	44.42	30.7	40.6	48.05	35.67	37.12	0.777856
Cd14	29.89	41.96	39.15	32.04	48.15	23.62	0.781192
Slc11a1	8.54	13.3	13.05	8.43	14.27	10.12	0.78135
Cxcl10	16.23	30.7	15.95	20.23	39.24	11.81	0.782029
Map2k2	568.86	565.89	524.95	541.23	526.13	574.5	0.782287
Ugt8a	310.91	445.14	324.83	510.04	306.76	169.57	0.784423
Mpz	10.25	20.47	11.6	14.33	12.48	12.65	0.784456
Grm8	76.02	50.14	108.76	76.72	67.77	108.83	0.785243
Mgmt	9.4	13.3	13.05	8.43	16.05	13.5	0.786755
Pla2g4f	8.54	10.23	15.95	9.27	24.97	5.91	0.787738
Sart1	57.23	61.4	66.71	57.33	76.69	57.37	0.787763
Sgpl1	152.04	179.08	232.02	182.94	167.65	191.5	0.788816
Lox	15.37	16.37	11.6	10.96	23.19	12.65	0.792068
Ncam1	2168.66	2192.95	2192.61	2075.56	1954.71	2410.21	0.794925
Cnr1	1230.82	1016.15	1267.42	1059.7	1020.16	1600.34	0.798797
Nlrp3	11.96	16.37	15.95	12.65	19.62	9.28	0.79953
Ptdss1	589.36	523.93	522.05	499.92	504.73	598.97	0.80026
Sod2	1934.63	1768.28	1658.96	1750.15	1747.82	1798.59	0.803372
Olig2	257.1	249.69	261.03	291.69	228.29	231.15	0.803606
Axin2	134.1	163.73	178.37	145.85	176.57	140.04	0.803881
Pgk1	1335.88	967.03	1077.45	1123.77	1034.42	1332.91	0.805876
Itpr3	24.77	17.4	31.9	20.23	32.1	16.87	0.807413
Scn1a	1068.53	1046.85	862.83	1001.53	1066.53	965.94	0.80787
Rasgrp1	3456.7	2898.01	2778.47	3582.92	3197.8	1940.31	0.811113
Nostrin	28.19	41.96	40.6	22.76	46.37	35.43	0.811656
Smyd1	17.94	15.35	4.35	9.27	19.62	12.65	0.813554
Gpr84	6.83	11.26	11.6	6.74	19.62	6.75	0.814839
Itgam	71.75	65.49	85.56	77.56	69.56	70.86	0.814884
Hdac1	181.08	118.7	163.87	161.02	153.38	134.13	0.815687
Plxnb3	72.6	92.1	95.71	104.54	98.09	42.18	0.817132
Tlr4	10.25	10.23	18.85	17.7	10.7	13.5	0.819578
Lif	22.21	14.33	23.2	20.23	23.19	18.56	0.822385
Bax	168.27	183.17	165.32	149.22	210.45	170.41	0.824749
Plcb3	79.44	93.12	111.66	84.3	99.88	92.8	0.827332
Mmp2	29.04	47.07	31.9	32.04	48.15	21.09	0.827526
Msn	43.56	47.07	66.71	59.86	53.5	37.12	0.82846
Notch4	16.23	12.28	8.7	9.27	19.62	10.97	0.830758
Pla2g2e	12.81	8.19	14.5	16.86	14.27	6.75	0.835054
Tmem119	228.91	235.36	232.02	205.7	287.14	183.06	0.84051
Cacna1a	773.85	606.82	629.36	760.42	786.52	525.57	0.842248
Ran	1048.03	1082.66	1038.3	995.63	991.62	1232.52	0.844246
Ggt1	33.31	34.79	53.66	36.25	51.72	27.84	0.846132
Rras	69.19	67.54	84.11	68.29	87.39	59.05	0.846584
Entpd2	98.23	96.19	87.01	84.3	89.17	103.76	0.84669
Esam	102.5	170.89	123.26	127.3	135.55	146.79	0.846835
Map2	6673.4	6151.12	6013.73	5734.35	6219.03	7172.42	0.847652
Pla2g2a	9.4	16.37	14.5	4.22	26.75	13.5	0.848279
Unc13a	2016.62	1474.59	1342.83	1868.18	1860.18	1278.92	0.848722
Txnl1	355.32	376.58	334.98	365.88	294.28	388.06	0.849526
Ctnnb1	3038.18	2962.48	3149.7	2780.34	2960.59	3554.15	0.850506
Ccs	158.02	155.54	182.72	192.21	148.03	165.35	0.851144
Ikbkb	285.28	266.06	272.63	289.16	306.76	240.43	0.851174
Mecp2	282.72	290.62	343.68	279.05	276.44	344.2	0.853243
Cnksr2	6900.6	5387.73	5409.02	6551.26	6889.62	4748.71	0.853284
Cadm3	1891.92	1734.51	1769.17	1719.8	1902.98	1814.62	0.854507
Akt1	879.76	990.56	1000.6	886.03	959.52	996.31	0.857217
Cd8a	16.23	36.84	23.2	14.33	51.72	17.72	0.860928
C6	10.25	9.21	11.6	10.12	12.48	7.59	0.86264
Cers2	300.66	399.09	381.39	418.99	353.13	281.77	0.864349
Prkaa2	251.12	162.71	166.77	168.61	197.97	197.41	0.864359
Gtf2a1	928.45	810.46	907.79	930.72	884.61	803.12	0.865373
Slc2a1	146.91	212.85	246.52	186.31	217.59	185.6	0.866
Gnai2	2460.78	2595.11	2649.4	2656.42	2300.7	2675.95	0.866382
Nos2	14.52	19.44	31.9	11.8	35.67	13.5	0.86892
Gpr37	488.57	502.45	450.99	758.74	436.96	316.36	0.869092
Hdac6	164.85	165.78	181.27	138.26	194.4	188.97	0.87041
Cdc40	922.47	584.31	654.01	890.25	781.17	561.85	0.872493
Brms1l	342.51	377.6	403.14	402.13	344.21	364.44	0.873162
Cd40	12.81	25.58	14.5	16.02	23.19	10.97	0.874078
Xk	92.25	74.7	76.86	80.93	85.61	80.14	0.876631
Mnat1	281.87	198.52	229.12	252.07	249.69	192.34	0.877238
Rapgef2	2456.51	1976.01	2046.15	2413.62	2131.27	2025.52	0.879562
Slc6a3	7.69	7.16	8.7	5.9	8.92	9.28	0.882381
Mmrn2	41	56.28	59.46	45.52	74.91	29.53	0.883365
Ptprr	177.66	165.78	175.47	158.49	158.73	195.72	0.88485
Car2	2185.74	2551.11	2446.38	3211.14	1960.06	1801.96	0.886077
Slc1a1	542.38	409.32	545.25	439.22	495.81	538.23	0.889237
Hgf	47.83	35.82	46.4	24.45	44.59	56.52	0.889321
Efnb3	844.74	1444.91	1442.89	1090.89	943.47	1576.72	0.890693
Pah	10.25	17.4	24.65	5.9	37.45	13.5	0.890855
Slc1a2	13728.6	9866.75	11505.4	12114.5	12459.5	11047.1	0.891807
Atp6v0e	108.48	107.45	129.06	111.28	135.55	91.95	0.892972
Igf1r	462.09	384.76	480	450.18	436.96	426.87	0.893423
Atp6v0d1	2684.56	2241.05	2162.16	2397.6	2318.54	2442.27	0.894414
Usp21	172.54	221.03	192.87	170.29	215.8	192.34	0.896352
Galc	196.45	191.36	218.97	225.09	189.05	198.25	0.898334
Csnk2a2	668.79	590.45	580.06	607.83	624.22	595.59	0.900566
Lars	368.99	368.39	388.64	402.97	365.62	350.94	0.904072
Ugcg	1212.02	1190.11	1174.61	1222.41	1155.7	1207.21	0.906708
Gngt1	8.54	8.19	11.6	3.37	23.19	4.22	0.906927
Magee1	2049.08	2024.11	1937.39	1830.24	1904.77	2333.44	0.910078
Atcay	1245.34	1086.76	1054.25	1065.6	1203.86	1090.79	0.91057
Pla2g4d	13.67	12.28	23.2	12.65	26.75	11.81	0.913514
Ppt1	677.33	706.08	781.62	763.79	702.7	711.17	0.913735
Fos	315.18	325.41	506.1	235.21	504.73	372.88	0.915122
Vcp	1600.66	1557.48	1593.7	1467.73	1416.09	1825.58	0.918241
B4galt6	1721.09	1353.84	1615.46	1579.86	1606.92	1539.6	0.919062
Cycs	41	41.96	49.3	45.52	46.37	41.34	0.920616
Cspg4	110.18	100.28	116.01	98.64	99.88	131.6	0.922332
Casp8	32.46	42.98	49.3	24.45	58.86	37.96	0.922367
Ang	21.35	24.56	17.4	22.76	19.62	20.25	0.925654
Pde4d	397.18	353.04	308.88	332.16	326.38	411.68	0.92604
Cxcl11	11.96	13.3	13.05	10.12	16.05	12.65	0.927964
Fyn	1311.1	1005.91	1229.72	1189.53	1161.05	1171.78	0.933611
Akt1s1	368.99	332.58	339.33	338.9	329.95	367.82	0.933967
Cntf	31.6	41.96	50.75	33.72	55.29	32.9	0.934779
Lypla1	493.69	414.44	458.24	418.15	442.31	514.61	0.941207
Flt1	74.31	86.98	72.51	62.38	98.09	75.93	0.942853
Park2	138.37	168.85	116.01	112.12	165.86	150.16	0.944556
Mmp16	245.14	204.66	203.02	192.21	221.15	235.37	0.945483
Cul2	600.46	584.31	600.36	555.56	586.77	637.77	0.948836
Lrp1	1130.88	1096.99	981.74	1053.8	1052.26	1113.57	0.949386
Mmp24	251.12	205.69	255.22	229.31	267.52	219.34	0.952171
Pfn1	1782.59	1463.33	1425.49	1689.45	1665.78	1283.98	0.95363
Egf	17.94	12.28	21.75	13.49	26.75	12.65	0.956887
Mmp19	10.25	10.23	20.3	16.86	8.92	14.34	0.959687
Ninj2	28.19	34.79	43.5	30.35	62.42	16.03	0.959784
Atg5	396.32	431.84	414.74	394.54	438.74	411.68	0.968711
Ryr1	166.56	147.36	126.16	142.47	189.05	105.45	0.971055
Bche	57.23	56.28	27.55	42.15	46.37	51.46	0.973285
Arc	342.51	342.81	555.4	426.58	540.4	284.3	0.974263
Cdc27	464.65	371.46	408.94	399.6	422.69	420.12	0.976468
Nol3	75.16	66.52	66.71	69.13	67.77	71.71	0.982112
Trpm2	128.12	128.94	127.61	100.32	114.14	168.72	0.982166
Sox10	75.16	73.68	89.91	115.5	67.77	56.52	0.986176
Cacna1d	257.95	231.27	259.57	247.85	233.64	266.58	0.986401
P2rx4	87.98	84.93	87.01	107.91	71.34	80.14	0.988017
Mmp9	17.08	16.37	30.45	13.49	33.89	16.87	0.988781
Drd4	23.92	23.54	26.1	12.65	46.37	14.34	0.995454
