# Supplementary material for: Nasal administration of anti-CD3 monoclonal antibody ameliorates disease in a mouse model of Alzheimer’s disease
Source: Proc Natl Acad Sci U S A. 2023 Sep 5;120(37):e2309221120. doi: 10.1073/pnas.2309221120 (PMC10500187; doi:10.1073/pnas.2309221120)
Supplement: Supplementary file 5 — Dataset S04 (XLSX) [file pnas.2309221120.sd04.xlsx]

## Sheet: Cortex
Genes	F1 - Cortex	F2 - Cortex	M1 - Cortex	M2 - Cortex	T-Test
Ninj2	30.83	31.1	22.28	23.29	0.00405885
Hcn1	1234.27	1227.85	1162.95	1169.66	0.00510236
Sf3b2	874.24	866.46	971.75	958.76	0.00630354
Gabrr1	12.7	13.94	19.49	19.41	0.0101167
Gss	146.92	151.2	171.7	174.67	0.0114575
Cntnap1	883.31	893.27	844.6	839.72	0.0141463
Slc18a2	19.04	20.37	25.99	27.17	0.0163129
Becn1	1483.66	1520.6	1742.1	1697.56	0.0172081
Fcrls	122.43	127.61	77.96	87.98	0.0175177
Negr1	2459.47	2423.52	2969.09	3144.1	0.0204476
Cntn4	496.07	519.02	598.64	618.47	0.0218061
Pqbp1	340.08	344.23	363.83	371.34	0.0273014
Cul3	1258.76	1279.32	1343.93	1332.69	0.0274346
Slc17a6	387.24	427.87	548.52	587.42	0.0293904
Ddit3	286.58	263.8	348.98	367.46	0.0298142
Il1b	22.67	22.52	20.42	19.41	0.034427
Hc	11.79	10.72	8.35	7.76	0.0345711
Fam126a	204.96	194.1	227.39	229.01	0.0347682
Park7	2273.56	2279.83	2634.03	2517.87	0.0357633
Ggt1	28.11	26.81	50.12	42.7	0.0373089
Sod1	3791.69	3644.94	4174.73	4344.81	0.0404392
Ppt1	858.82	919.01	719.3	663.76	0.0404469
Acin1	642.07	735.64	911.42	918.65	0.0404483
Spast	658.4	610.17	749.93	769.85	0.0405424
Ring1	205.86	208.04	218.11	214.78	0.0412303
Napsa	15.42	11.8	23.2	22	0.042165
Thy1	5964.58	5798.23	6754.92	6484.87	0.0431523
Aif1	12.7	9.65	18.56	18.11	0.0433593
Cab39	2354.27	2261.6	2599.69	2533.4	0.0452591
Stambpl1	319.22	326	374.96	403.69	0.0456209
Prpf3	194.98	183.37	219.97	214.78	0.0472669
Gpr37	239.42	232.7	187.48	204.43	0.0479863
Hnrnpm	831.61	867.54	936.48	923.82	0.0515961
Atxn3	126.96	136.19	156.85	151.38	0.0522453
Bcl2l1	616.68	593.01	668.25	698.69	0.0551983
Ptdss2	274.79	242.35	322.99	336.41	0.0558456
Tada2b	332.83	314.2	374.04	399.81	0.0575015
Xab2	258.46	283.1	332.27	319.59	0.0577093
Opa1	813.48	822.5	782.41	760.8	0.0582079
Grm2	476.11	451.46	346.19	271.71	0.0585985
H2-Ea-ps	7.26	6.43	10.21	9.06	0.0589456
Atcay	1519.03	1508.8	1798.71	1683.32	0.0593201
Mmp24	199.51	196.24	226.46	245.84	0.060043
Oxr1	4041.08	3773.62	4734.39	4487.14	0.0609661
Cdk5	511.48	551.19	608.85	605.53	0.0625847
Frmpd4	542.32	468.62	968.97	785.38	0.0640837
Shh	49.88	53.62	60.33	64.69	0.0644405
Pla2g4d	10.88	7.51	19.49	25.88	0.0648045
Pak1	5159.27	5224.52	5448.12	5621.86	0.0659914
Twistnb	213.12	229.48	192.12	188.9	0.066126
Calm4	6.35	5.36	11.14	9.06	0.0663738
Cyp4x1	214.02	155.49	288.65	315.7	0.0678071
Sgpl1	211.3	224.12	194.91	194.08	0.0687566
Ppp3cb	5055.88	4785.92	5545.57	5906.51	0.0701981
Map2k2	575.87	559.77	604.21	624.94	0.0705527
Map2k1	2350.65	2167.23	2900.4	3356.3	0.0714195
Irf8	34.46	32.17	41.77	47.87	0.0716704
Taf10	1140.86	1093.8	1228.84	1297.75	0.0728857
Kif3a	928.65	867.54	1004.24	1041.57	0.0733567
Atp6v0e2	3458.86	3094.82	3889.79	3943.71	0.0736647
Taf6l	88.87	75.06	104.88	113.86	0.0796809
Nfkbib	178.66	172.65	164.28	157.85	0.0801872
Akt3	1711.29	1528.11	1916.59	2031.38	0.0818171
Ap3s1	1634.21	1493.79	1911.02	1801.07	0.0819357
Rab2a	6000.86	5569.81	6720.58	6466.76	0.0838712
Eif2s1	719.16	684.16	810.26	767.26	0.0881161
Gad2	1560.75	1504.51	1449.74	1424.55	0.0902527
Bdnf	307.43	337.79	370.32	397.22	0.0946177
Hdac2	868.8	828.93	981.96	925.12	0.0946321
Cds1	1063.78	1026.24	865.02	689.63	0.0963017
Nos2	18.14	12.87	24.13	29.76	0.0973035
Tnfrsf10b	14.51	16.09	12.99	12.94	0.0980235
Atm	118.8	122.25	131.79	126.8	0.101701
Creb1	250.3	235.92	262.66	270.42	0.103125
Sec23a	928.65	850.38	1034.86	1156.72	0.104315
Itgal	15.42	17.16	24.13	32.35	0.104562
Uchl1	27.21	25.74	32.48	38.82	0.106138
Ccnh	1481.85	1377.98	1625.15	1566.88	0.108089
Ptdss1	578.59	575.85	614.42	655.99	0.108455
Olfm3	410.82	479.34	605.14	764.68	0.109861
Gtf2h1	277.51	262.73	311.85	355.81	0.110878
Rab3c	1588.86	1312.56	1846.98	2121.95	0.111481
Slc1a2	12534.1	13315.4	11909.8	11784.6	0.112519
Gnai3	511.48	479.34	539.24	538.25	0.114487
Ccr5	25.39	24.66	35.27	29.76	0.114503
Lrp1	1262.38	1464.84	1099.83	1080.38	0.114908
Cybb	9.98	18.23	25.99	24.58	0.116192
Apaf1	70.74	68.63	127.15	196.67	0.117623
Brms1l	406.28	380.69	437.15	424.39	0.120941
Atp6v1a	3670.16	3398.29	3908.35	4207.66	0.12226
Prkcsh	681.98	743.14	806.54	895.36	0.124159
Cul2	578.59	539.39	642.27	736.21	0.124749
Atp6v1e1	4902.62	4545.72	5168.75	5495.06	0.128483
Katna1	75.27	79.35	71.47	65.99	0.12863
Sorl1	3200.4	3315.72	3044.26	2803.82	0.129177
Dnm1l	1681.36	1769.39	2013.11	1864.47	0.132112
Syt13	1955.24	2114.69	2230.29	2229.34	0.134463
F2	19.04	13.94	22.28	25.88	0.135562
Pla2g6	77.09	68.63	82.6	89.28	0.135995
Prpf31	240.32	200.53	264.52	279.48	0.136026
Myh10	2326.16	2181.17	2414.06	2490.7	0.136312
Calm1	20524.6	19064.3	21484.3	21662	0.136776
Sox10	40.81	39.68	44.55	50.46	0.137242
Xk	83.43	75.06	90.96	103.51	0.139835
Tie1	63.48	81.5	50.12	51.75	0.140072
Mmrn2	96.13	75.06	61.26	41.4	0.141568
Tlr2	16.32	26.81	34.34	33.64	0.141869
Gpd1l	1027.5	869.68	1117.47	1178.72	0.142511
Ptprn2	1340.38	1169.94	1440.46	1484.07	0.142761
Cadps	4469.13	4245.46	4691.69	4593.24	0.144764
Dlat	1200.72	1139.91	1234.41	1267.99	0.145263
Mto1	315.6	298.11	286.79	269.12	0.145656
Axin2	173.22	219.83	144.79	141.03	0.148848
B4galt6	1407.49	1224.63	1552.76	1817.89	0.148857
Npy	1572.54	1700.76	1504.5	1446.55	0.149147
Fam104a	246.67	235.92	228.32	214.78	0.149769
Usp21	151.45	130.83	168.92	201.84	0.150429
Ptgs2	197.7	166.22	235.74	310.53	0.153649
Cacna1b	280.23	259.51	301.64	344.17	0.154198
Bcas2	1087.36	989.78	1245.55	1145.07	0.154625
Snca	1697.69	1369.4	1898.95	2268.15	0.155881
Cers4	157.8	150.13	142	125.51	0.156318
Nr4a2	277.51	195.17	647.83	1311.98	0.15636
Stat1	126.96	161.93	179.13	197.96	0.156519
Cxcr4	12.7	13.94	18.56	27.17	0.15942
Rac1	2460.38	2482.5	2560.71	2708.07	0.160262
Prnp	8739.65	7979.4	9109.59	9359.85	0.160278
Ube2n	876.05	791.4	916.99	943.23	0.161621
Epha2	25.39	32.17	20.42	22	0.161665
Rtn4	4717.62	4166.1	5426.77	4983.99	0.163477
Apc	2497.56	2238.01	2636.82	2908.62	0.163959
Ptprr	147.82	149.06	168.92	204.43	0.164283
Ngfr	11.79	18.23	8.35	7.76	0.164427
Amph	1230.64	1163.51	1343	1582.4	0.16611
Grin2d	37.18	36.46	42.69	53.05	0.167138
Col4a2	80.71	98.66	106.73	120.33	0.168394
Dnah1	10.88	13.94	15.78	15.53	0.168852
Taf4	116.99	117.96	132.72	160.44	0.170717
Cdc40	604.89	549.05	632.06	637.88	0.174789
Cers6	356.41	302.4	396.31	379.1	0.175968
Nova1	1040.2	936.17	853.88	646.93	0.17646
Srsf4	321.04	350.66	363.83	393.34	0.177621
Myd88	43.53	60.05	67.75	69.87	0.177675
Ngf	41.72	30.03	46.41	55.64	0.178915
Calb2	92.5	75.06	116.02	99.63	0.182235
Mapk1	6870.56	5508.69	7399.98	8543.42	0.182918
Gls	3370.89	3010.1	3503.69	3728.93	0.183191
Icam1	19.95	23.59	40.84	28.47	0.183703
Grm5	712.81	633.76	774.06	940.64	0.183976
Cd4	11.79	8.58	14.85	12.94	0.185357
Pla2g4f	18.14	12.87	10.21	10.35	0.185944
Gria1	923.21	801.05	1026.51	1315.87	0.187932
Hras	1386.63	1246.08	1446.03	1608.28	0.188488
Cntn1	3652.03	3427.25	3929.7	4676.04	0.189288
Rab3a	10284.1	9154.7	10754.2	10917.7	0.189495
Snap91	4174.39	3709.28	4422.54	5159.95	0.190689
Trem2	103.38	109.38	116.02	134.56	0.191802
Dlgap1	296.55	306.69	274.73	291.12	0.191917
Sri	631.19	638.05	678.46	773.73	0.195523
Dlx2	23.58	16.09	30.63	25.88	0.198014
Casp1	65.3	82.57	59.4	54.34	0.198342
Nrg1	228.54	209.11	198.62	201.84	0.199592
Itpr1	3311.94	3148.44	3070.25	2799.93	0.202685
Il4ra	48.97	48.26	46.41	41.4	0.203708
Ap3m2	1061.96	905.07	1112.83	1158.01	0.203834
Parp1	388.15	377.47	406.52	459.32	0.203897
Tpm1	1891.76	1900.21	1986.2	2196.99	0.204832
Cd34	1840.98	1560.28	1358.78	679.28	0.204876
Sh3tc2	14.51	22.52	25.99	25.88	0.205143
Dld	1427.44	1337.23	1523.06	1453.02	0.205366
Hap1	233.98	198.39	316.49	551.19	0.20813
Snrpa	403.56	363.53	414.87	432.15	0.208218
Pgk1	1285.96	1227.85	1313.3	1415.49	0.208945
Npc2	58.95	67.56	56.62	49.17	0.210395
Gnao1	3825.24	3327.52	4086.55	5093.96	0.212901
Trim28	580.41	579.07	598.64	645.64	0.21308
Camk2d	911.42	879.33	1203.78	1970.56	0.213194
Mta1	1088.26	1032.68	1011.66	1009.22	0.213907
Atg5	412.63	407.5	473.35	428.27	0.214321
Atp6v0c	13180.7	11557.9	13671.3	15664.9	0.215578
Fxn	101.57	106.16	107.66	113.86	0.215743
Mmp12	4.53	5.36	10.21	6.47	0.218337
Synj1	1444.67	1284.68	1494.29	1718.26	0.221254
Trpm2	122.43	138.33	144.79	173.38	0.221362
C1qb	591.29	706.68	801.9	732.33	0.221617
Pecam1	188.63	191.95	170.78	119.04	0.222125
Atp6v0d1	2808.62	2611.19	3130.58	2865.92	0.222828
Slc32a1	956.76	1017.67	942.98	886.3	0.223184
Il15ra	29.02	28.95	22.28	27.17	0.223606
Bace1	691.95	628.4	752.71	982.05	0.223748
Dagla	862.45	780.67	759.21	736.21	0.224233
Xiap	1170.79	1079.86	1194.5	1308.1	0.225503
Casp9	127.87	119.03	129.94	133.27	0.226384
Ppp2ca	4638.72	4290.49	5007.26	4710.98	0.226538
Fyn	1078.29	1053.05	1112.83	1238.23	0.227989
Gtf2b	887.84	801.05	952.26	905.71	0.228153
Rdx	807.13	831.08	800.98	768.56	0.230556
Hif1a	1325.87	1213.91	1192.65	1106.26	0.230628
Inpp5f	1196.18	1286.83	1356	1304.22	0.231701
Fus	1458.27	1454.11	1178.72	1384.44	0.231751
Slc9a6	1032.94	951.18	1048.79	1089.44	0.233503
App	14305.2	13603.9	14449.1	14738.5	0.233987
Pik3cb	461.6	485.78	497.48	491.67	0.235037
Atp13a2	175.94	178.01	197.69	258.77	0.235477
Mapk3	799.87	926.52	1162.02	2022.32	0.235609
Atp6v1h	3838.84	3383.28	4098.62	3934.66	0.235848
Nos1	107.01	68.63	116.94	174.67	0.236322
Xbp1	1296.85	1203.18	1695.69	1370.21	0.236725
Pde1b	393.59	345.3	412.09	513.67	0.238509
Zfp24	222.19	243.42	246.88	262.66	0.238648
Prkacb	2345.2	2130.77	2383.44	2612.32	0.239307
Cd68	77.99	101.87	70.54	69.87	0.240462
Magee1	1979.73	1853.03	2000.12	2118.06	0.240942
Casp7	62.58	78.28	56.62	58.22	0.240964
Nlrp3	4.53	15.01	16.71	27.17	0.241932
Avp	9.98	7.51	12.07	10.35	0.243091
Gng2	738.2	569.42	762.92	873.36	0.244779
Dlg3	1986.08	1606.39	2040.03	2356.14	0.245315
Gtf2ird1	136.03	164.07	174.49	239.37	0.248788
Mthfr	10.88	15.01	19.49	15.53	0.251624
Hdac7	75.27	92.22	99.31	95.75	0.252419
Optn	166.87	191.95	194.91	216.08	0.252887
Clu	11446.7	13407.7	10806.2	10929.3	0.25335
Plcb2	22.67	25.74	16.71	22	0.253643
Gnai1	3311.04	2931.82	3394.17	3458.51	0.253746
Sf3b4	29.02	35.39	43.62	36.23	0.254351
Crtc2	58.95	66.49	56.62	40.11	0.254506
Ntng1	98.85	101.87	143.86	293.71	0.254828
Arhgap44	918.67	727.06	942.05	1041.57	0.258069
Galc	172.31	189.81	197.69	192.79	0.259004
Plcb4	822.54	747.43	711.88	482.61	0.25991
Amigo1	653.86	661.64	672.89	725.86	0.260205
Ppp2r5c	2626.34	2360.25	2781.6	2658.9	0.261474
Adam10	711.9	671.29	736.01	882.42	0.261652
Camk2b	2197.38	2008.52	2243.29	2645.96	0.264232
Sncb	413.54	379.61	419.51	481.32	0.266284
Atp6v1g2	4156.25	3826.16	4193.29	4333.17	0.268424
Gabrr3	20.86	20.37	8.35	18.11	0.269803
Wfs1	448	334.57	479.84	762.09	0.270098
Slc6a4	11.79	13.94	10.21	11.64	0.271792
Epha7	448	495.43	568.02	949.7	0.273962
Des	19.95	35.39	16.71	15.53	0.274281
Nsf	8880.22	8359.01	9398.24	12443.1	0.274743
Ryr1	66.2	67.56	42.69	62.11	0.275242
Grin3b	12.7	7.51	12.99	19.41	0.277801
Cadm3	2348.83	2170.45	2499.45	3457.22	0.278083
Mog	168.68	158.71	132.72	156.56	0.278223
Ube2k	993.95	906.14	1039.5	1001.46	0.278865
Ube3a	1500.89	1301.84	1510.07	1641.92	0.281049
Arhgef10	55.32	66.49	54.76	47.87	0.281378
Map2	6476.07	5746.75	6579.51	8078.92	0.281543
Nostrin	29.02	30.03	44.55	32.35	0.282167
Gaa	1359.42	1262.16	1367.13	1526.77	0.282491
Erg	29.02	30.03	26.92	15.53	0.2837
Cul1	1070.12	961.9	1106.33	1085.56	0.283924
Nell2	5931.03	4959.64	5950.24	6845.86	0.286017
Tradd	19.95	8.58	20.42	27.17	0.286179
Gria2	3728.2	3176.32	3752.43	4634.64	0.290287
Camk2g	2649.01	2645.5	2541.22	2041.73	0.290326
Sart1	58.04	55.76	55.69	54.34	0.290755
Pmp22	95.22	154.42	92.81	62.11	0.291359
Psen2	116.08	128.68	114.16	112.57	0.291527
Trp53	53.51	62.2	63.11	82.81	0.295698
Dgke	744.55	583.36	745.29	860.42	0.295856
Eng	113.36	150.13	113.23	86.69	0.296007
Nelfa	165.05	184.45	191.19	186.32	0.296381
Ap2b1	1048.36	917.94	1074.77	1493.13	0.303468
Grm1	167.77	138.33	168.92	229.01	0.303594
Ap2a2	1034.76	883.62	1069.2	1579.81	0.303673
Olig2	209.49	239.14	196.76	208.31	0.304487
Usp30	269.34	259.51	270.09	293.71	0.305235
Grin1	623.03	667.01	624.63	583.54	0.306782
Marco	20.86	22.52	23.2	31.05	0.308237
Asb7	55.32	45.04	55.69	59.52	0.308529
Unc13a	2093.09	2123.26	2153.26	2401.42	0.3086
Cdkn1a	237.6	198.39	188.41	194.08	0.309398
Nmb	29.02	22.52	30.63	29.76	0.309639
Pgam1	2438.61	2529.69	2526.37	2658.9	0.309711
Aldh1l1	358.22	471.84	359.19	295	0.310128
Smpd4	57.13	55.76	59.4	76.34	0.310985
Gal3st1	51.69	72.92	44.55	50.46	0.311338
Park2	57.13	85.79	84.46	109.98	0.311513
Csf2rb	12.7	18.23	12.99	6.47	0.311758
Gata2	48.06	69.7	49.19	27.17	0.311937
Csnk2a2	736.39	679.87	736.93	856.54	0.31232
Lpar1	66.2	137.26	58.47	49.17	0.312999
Chmp2b	588.57	500.79	583.79	670.22	0.313126
Plxnc1	395.4	378.54	432.51	701.28	0.313212
Islr2	221.28	143.7	258.02	684.46	0.314269
Idh1	363.66	410.71	412.09	524.02	0.31434
Npc1	342.8	380.69	337.84	335.11	0.314803
Tenm2	674.72	421.44	396.31	362.28	0.317408
Ctnnb1	2329.79	2399.93	2492.03	3273.49	0.317619
Atxn2	1116.38	1196.75	1196.36	1233.06	0.318715
Lsm7	1029.31	920.08	1052.5	1040.27	0.321983
Sla	15.42	9.65	16.71	41.4	0.322379
Efna5	437.12	396.77	398.17	313.12	0.32258
Efnb3	245.77	233.77	276.58	518.84	0.322601
Hdac1	133.31	173.72	117.87	133.27	0.325399
Dlg4	2946.47	2761.32	2929.18	3124.7	0.327436
Prl	11.79	24.66	7.43	11.64	0.327943
Pla2g4a	39	50.4	38.98	34.93	0.328843
Ppp2r5e	627.56	593.01	629.27	741.39	0.329154
Gnptab	327.39	319.56	332.27	393.34	0.329651
Epha4	586.75	510.44	515.11	348.05	0.330617
L1cam	457.07	347.44	447.36	644.35	0.330701
Atf6	520.55	415	417.66	371.34	0.331439
Tnr	756.34	668.08	762.92	1084.26	0.332246
Casp3	152.36	130.83	150.36	190.2	0.332765
Drd1	106.11	86.86	130.87	385.57	0.3329
Cdc27	401.75	398.92	417.66	548.6	0.333504
Rapgef2	1866.37	1648.21	1842.34	2185.35	0.334118
Mapkapk2	81.62	95.44	95.6	99.63	0.334131
Epha3	40.81	39.68	45.48	85.4	0.334255
Fgf12	3120.59	2887.85	3333.84	3094.94	0.334692
Shank2	701.93	619.82	698.88	736.21	0.335784
Inhbb	26.3	23.59	23.2	23.29	0.33657
Jun	515.11	421.44	507.69	725.86	0.337465
Fasl	15.42	9.65	14.85	19.41	0.337853
Prkaca	2137.53	1969.92	2116.13	2339.32	0.338692
Tbpl1	1174.42	1050.91	1180.58	1200.71	0.33884
Psen1	321.04	358.17	368.47	358.4	0.341071
Stab1	63.48	98.66	65.9	46.58	0.341538
Actn1	716.44	704.54	738.79	976.87	0.341871
Bnip3	2551.97	2273.39	2782.53	2516.58	0.343728
Atp6v1d	3712.79	3450.84	3821.11	3697.88	0.344492
Atp8a2	535.97	488.99	530.89	641.76	0.344802
Egf	1	11.8	12.07	14.23	0.345047
Gtf2h3	169.59	155.49	167.99	200.55	0.345314
Gabrb3	983.06	849.31	963.4	1202	0.34756
Slc6a3	10.88	6.43	6.5	5.18	0.348977
Efna1	87.06	117.96	91.88	56.93	0.35147
Lmna	393.59	485.78	407.45	317	0.353154
Fgf14	443.47	376.4	377.75	358.4	0.353213
Adora2a	17.23	26.81	17.63	14.23	0.353576
Dll4	22.67	39.68	22.28	19.41	0.35374
Pls1	78.9	105.09	104.88	111.27	0.35522
Pla2g16	418.07	467.55	459.42	509.78	0.35811
Ret	30.83	35.39	31.56	27.17	0.358284
Grik2	225.81	242.35	239.46	258.77	0.358483
Src	641.17	646.63	653.4	759.5	0.360134
Plcl2	1358.51	1167.8	1203.78	927.7	0.360402
Adcy5	48.97	45.04	49.19	72.46	0.362165
Sf3a2	583.13	524.38	499.33	530.49	0.363127
Rad23b	2303.49	2117.9	2266.49	2543.75	0.364024
Palm	908.7	994.07	976.39	1129.55	0.366238
Itpr2	83.43	131.9	86.32	69.87	0.367312
Arc	835.24	494.36	539.24	327.35	0.367913
Cplx1	1851.86	2024.61	1888.74	1616.04	0.368627
Nqo1	57.13	116.89	61.26	40.11	0.370404
Rims1	1057.43	1060.56	1083.13	1420.67	0.371428
Prkcg	2124.83	1641.78	2039.1	3690.12	0.372113
Epha5	972.18	822.5	953.19	1632.86	0.373383
Mapt	1381.19	1300.77	1366.21	1645.8	0.37426
Grin2a	467.95	422.51	433.44	341.58	0.376978
Nf1	1029.31	959.76	1012.59	1164.48	0.377332
Slc1a1	399.03	375.32	394.45	482.61	0.377436
Mpz	9.07	11.8	11.14	16.82	0.377444
Prkce	2733.35	2306.64	2635.89	3825.97	0.377572
Gria4	1097.33	1068.07	1214.92	1092.03	0.378979
Gnb5	915.95	939.38	1074.77	936.76	0.380577
Sod2	2048.65	2097.53	2059.52	1859.29	0.384947
Entpd4	165.96	145.84	160.57	201.84	0.385242
Chrna7	328.29	366.75	356.4	441.21	0.385538
Cxcl12	917.77	1279.32	949.48	828.08	0.386036
Mmp2	30.83	50.4	23.2	33.64	0.386175
Syt1	3301.06	2926.46	3228.96	3514.15	0.387741
Tardbp	640.26	573.71	582.87	549.89	0.388347
Pink1	2984.56	3015.46	2984.86	2656.31	0.390441
Ldhc	12.7	9.65	7.43	10.35	0.392246
Cntnap2	298.37	279.88	293.29	364.87	0.39275
Gabrp	9.07	6.43	8.35	11.64	0.398641
Ubqln1	927.74	864.32	958.76	914.77	0.401857
Ikbkb	253.93	316.34	306.28	337.7	0.402086
Cln3	81.62	115.81	82.6	78.93	0.406077
Gstp1	2013.28	1823	1948.14	2398.83	0.406118
Cdk5r1	2374.22	2130.77	2290.62	2842.63	0.407058
Cxcl11	7.26	13.94	13.92	14.23	0.407818
Ap1s1	632.1	540.47	608.85	692.22	0.408565
Slc11a1	2.72	9.65	9.28	10.35	0.409282
Lox	23.58	57.91	28.77	14.23	0.410381
Drd4	26.3	25.74	17.63	25.88	0.410691
Ntf3	39	26.81	34.34	80.22	0.412425
Rasgrp1	2180.15	2008.52	2121.7	2420.83	0.412747
Cldn5	595.82	878.26	621.85	556.36	0.414849
Vip	1648.72	1522.74	1575.04	1095.91	0.418712
Ap4s1	1319.52	1247.15	1343.93	1305.51	0.418752
Chrm5	9.07	13.94	12.07	23.29	0.418933
Ccnd1	175.94	261.65	174.49	177.26	0.422267
Pcsk2	1231.55	934.02	993.1	838.43	0.424134
Chrnb2	319.22	272.38	305.35	351.93	0.42486
Ina	1698.6	1602.1	1926.8	1657.45	0.426116
Nts	19.04	15.01	16.71	97.04	0.426164
Sox9	372.73	467.55	368.47	377.81	0.427851
Il1r1	104.29	116.89	109.52	80.22	0.428172
Akt2	239.42	258.44	246.88	210.9	0.428538
Ccl12	28.11	21.45	69.61	24.58	0.430248
Ep300	595.82	521.16	588.43	602.94	0.431178
Gga1	182.28	164.07	176.34	196.67	0.431682
Lamb2	116.08	217.69	137.36	85.4	0.433298
Polr2j	473.39	410.71	508.61	455.44	0.433302
Stx1b	6905.02	6241.11	6384.6	6030.73	0.433823
Aars	817.1	843.94	824.18	804.79	0.434946
Cers1	28.11	40.75	35.27	63.4	0.435713
Rras	87.06	159.78	90.03	86.69	0.437064
Dgkb	1217.95	1045.55	1128.61	1784.25	0.439214
Epha6	438.03	419.29	419.51	852.66	0.439617
Entpd2	68.92	72.92	70.54	94.45	0.440387
Fn1	315.6	852.52	416.73	199.26	0.441123
Ran	988.5	787.11	937.41	1063.56	0.443056
Trem1	2.72	3.22	2.78	10.35	0.443297
Slc4a10	1305.01	1254.66	1281.75	1397.38	0.443508
Pdpk1	1081.01	922.23	1071.99	1080.38	0.447298
Fas	15.42	19.3	16.71	12.94	0.447605
Lclat1	467.95	443.96	452.93	578.36	0.448566
Gsn	522.37	1161.36	656.19	393.34	0.455578
Hmox1	68.02	63.27	65.9	73.75	0.458397
Atp7a	76.18	94.37	90.96	97.04	0.458947
Tnf	12.7	6.43	9.28	25.88	0.461676
Comt	759.97	858.96	820.47	935.47	0.461856
Jam3	308.34	301.33	301.64	370.05	0.462312
Cldn15	13.6	9.65	19.49	11.64	0.464508
Meaf6	460.7	401.06	477.06	445.09	0.466326
Mnat1	229.44	223.05	225.54	218.66	0.470433
Gabrg2	1565.28	1361.89	1655.78	1498.3	0.470759
Cacnb4	1529.91	1540.97	1559.26	1154.13	0.47078
Dot1l	41.72	45.04	42.69	56.93	0.471894
Nme5	140.57	122.25	136.43	143.62	0.473635
Gprasp1	2592.78	2291.62	2432.63	3056.12	0.474798
Cxxc1	189.54	224.12	250.59	209.61	0.476922
Efr3a	1386.63	1346.88	1363.42	1317.16	0.476983
Chl1	753.62	550.12	646.91	1032.51	0.479693
Myc	58.95	104.02	71.47	47.87	0.48148
Kcnj10	571.34	777.46	619.06	540.84	0.481816
P2rx7	43.53	60.05	46.41	42.7	0.482795
Cp	160.52	365.67	200.48	144.91	0.484559
Pvalb	1111.84	1528.11	1342.07	540.84	0.490022
Egr2	35.37	18.23	34.34	33.64	0.490098
Slu7	873.33	781.75	878.94	855.25	0.490984
Tnfrsf11b	70.74	170.5	93.74	59.52	0.491934
Igf1	121.52	127.61	116.94	205.73	0.495515
Arrb2	408.1	398.92	397.24	470.97	0.496766
Nefl	860.63	962.98	932.77	984.63	0.499575
Cpt1b	20.86	30.03	19.49	23.29	0.499754
Gabra1	7849.09	7359.58	7718.32	6163.99	0.501183
Mmp14	104.29	197.31	123.44	100.92	0.50436
Taf9	1100.05	1009.09	1176.87	1054.5	0.506866
Lars	415.35	380.69	395.38	362.28	0.507255
Abat	1129.98	1288.97	1139.74	1151.54	0.507259
Grin2c	73.46	72.92	79.82	72.46	0.507876
Ide	350.96	317.42	332.27	297.59	0.508373
Sucla2	2692.54	2784.91	3203.9	2688.66	0.510899
Nmnat2	1596.12	1491.65	1530.49	1741.55	0.515876
Itpr3	23.58	48.26	28.77	23.29	0.515904
Ncam1	1482.76	1391.92	1384.77	1892.93	0.516702
Pten	2466.73	2318.43	2540.29	2402.72	0.516881
Pla2g2e	3.63	6.43	4.64	10.35	0.519323
Cacna1f	7.26	11.8	5.57	9.06	0.520087
Casp8	46.25	76.14	50.12	49.17	0.520644
Tnfrsf1b	22.67	39.68	21.35	27.17	0.522163
Phf19	8.16	11.8	11.14	11.64	0.523003
Pde4d	572.24	469.69	480.77	482.61	0.523807
Camk4	1807.42	1621.4	1919.37	1718.26	0.525553
Cd8a	10.88	22.52	13.92	43.99	0.526559
Flt4	32.65	53.62	40.84	25.88	0.527133
Abl1	124.24	143.7	120.66	130.68	0.527398
Acaa1a	188.63	242.35	167.99	210.9	0.527771
Syt7	841.59	653.06	722.08	1073.91	0.529077
Il10	3.63	3.22	3.71	1.29	0.529667
Adra2a	144.19	201.6	161.49	291.12	0.529798
Prkca	1422	1494.86	1435.82	1653.57	0.530804
Polr2b	426.24	509.37	479.84	527.9	0.530905
Tfam	446.19	469.69	515.11	451.56	0.531672
Gfpt1	507.86	508.3	490.05	634	0.531726
Grm8	91.6	56.83	72.39	119.04	0.53684
Ugcg	1471.87	1226.77	1470.16	1414.2	0.537005
Grn	486.09	659.5	603.28	680.58	0.54217
Apoe	6448.86	8994.92	6840.31	6752.71	0.543064
3110043O21Rik	268.44	245.57	255.24	287.24	0.544385
Lama2	89.78	175.87	104.88	98.33	0.544701
Ins2	7.26	9.65	13.92	7.76	0.545339
Gad1	1439.23	1602.1	1531.41	1314.57	0.546132
Ccr2	19.04	40.75	22.28	22	0.549129
Gsk3b	2251.8	2003.16	2127.27	2379.43	0.550884
C6	8.16	15.01	9.28	9.06	0.553982
Ncf1	31.74	43.97	36.2	55.64	0.555218
Epo	6.35	9.65	8.35	10.35	0.556542
P2rx4	108.83	150.13	129.01	90.57	0.557428
Cdk2	14.51	25.74	18.56	12.94	0.558034
Cdk5rap3	136.03	169.43	138.29	143.62	0.55829
Sirt1	130.59	164.07	172.63	150.09	0.558823
Fos	788.08	433.23	559.66	389.45	0.560666
Pfn1	1101.87	1157.07	1089.62	1358.56	0.561873
Cacna1c	185	166.22	170.78	210.9	0.562729
Lsm2	155.08	128.68	143.86	161.73	0.564196
Hdac6	179.56	161.93	154.07	170.79	0.564371
Notch3	20.86	32.17	28.77	32.35	0.565652
Cacna1d	224	174.79	193.05	263.95	0.569526
Fgf2	31.74	42.89	29.7	36.23	0.570137
Smyd1	18.14	9.65	14.85	19.41	0.571145
Gria3	2677.12	2307.71	2441.91	2981.08	0.571648
Nwd1	215.84	247.71	232.96	257.48	0.572524
Plcb3	71.64	119.03	76.11	82.81	0.575323
Supt7l	93.41	116.89	96.53	98.33	0.579386
C3	18.14	242.35	39.91	72.46	0.580379
Cycs	39	38.6	51.05	36.23	0.580826
Pnkd	816.2	891.13	865.94	753.03	0.581293
Bcas1	415.35	484.7	399.1	446.39	0.582382
Mbp	620.31	724.91	671.04	765.97	0.582476
Aqp4	600.36	989.78	637.62	697.4	0.583685
Mmp16	224	185.52	169.85	205.73	0.584988
Ctse	5.44	10.72	9.28	10.35	0.585515
Sirt7	214.02	234.85	183.77	231.6	0.58656
Mgmt	8.16	19.3	11.14	9.06	0.587367
Cd14	42.62	40.75	49.19	40.11	0.587888
Kcnb1	549.57	551.19	558.73	512.37	0.588034
Cd9	327.39	716.33	425.08	367.46	0.588329
Vegfa	369.1	451.46	388.89	379.1	0.591011
Pla2g2f	14.51	26.81	16.71	16.82	0.591293
Adcyap1	51.69	32.17	35.27	36.23	0.591764
Taz	321.94	405.35	336.91	337.7	0.592239
Lrrc4	958.58	850.38	912.35	797.02	0.593204
Ugt8a	136.03	147.99	138.29	163.03	0.593308
Gnaq	2132.99	1999.94	2099.43	2118.06	0.593392
Gusb	74.36	120.1	90.96	72.46	0.593554
C4a	29.02	33.24	29.7	38.82	0.596886
Man2b1	174.12	208.04	190.27	219.96	0.597023
Fa2h	61.67	49.33	52.9	72.46	0.597989
Sorcs3	552.29	462.19	368.47	531.78	0.602603
Slc18a3	20.86	22.52	20.42	27.17	0.606319
Scn1a	1977.92	2243.37	2286.91	1337.86	0.606509
Hspb1	117.9	273.45	180.99	106.1	0.607275
Ppm1l	758.16	717.41	667.32	751.74	0.607872
Phf21a	71.64	65.41	60.33	69.87	0.608777
Tgfbr2	167.77	289.54	220.89	152.68	0.609448
Naglu	84.34	94.37	88.17	84.1	0.612221
Inpp4a	1724.9	1504.51	1603.81	1801.07	0.613164
Psmb9	37.18	52.55	47.33	51.75	0.61796
Nfe2l2	126.06	210.18	167.06	109.98	0.619237
Mfn2	1147.21	1188.17	1128.61	1321.04	0.620094
Klk6	17.23	15.01	16.71	16.82	0.620343
Tgfb1	80.71	127.61	90.96	90.57	0.625497
Nrxn1	4499.06	3999.89	4553.4	4272.36	0.625889
Dnaja2	977.62	881.48	1019.09	918.65	0.628653
Pdgfrb	17.23	48.26	26.92	20.7	0.629189
Ryr3	22.67	26.81	19.49	43.99	0.629881
Gfap	549.57	1345.81	740.65	709.04	0.63223
Smn1	536.88	522.24	569.87	518.84	0.633329
Plcb1	2475.8	2228.35	2248.86	2313.44	0.63487
Cspg4	81.62	97.58	77.03	90.57	0.635117
Cacna1s	9.07	11.8	5.57	11.64	0.63759
Ppargc1a	350.96	388.19	372.18	389.45	0.638826
Akt1	970.37	1027.32	1029.3	1002.75	0.639354
Ager	15.42	17.16	16.71	16.82	0.640469
Il6	406.28	440.74	439.93	359.7	0.641709
Crebbp	1559.84	1472.34	1402.4	1541	0.642337
Dnm2	304.71	439.67	326.7	344.17	0.643183
Adora1	308.34	305.62	316.49	275.59	0.646874
Tor1a	402.66	397.84	431.58	390.75	0.648506
Polr2h	410.82	422.51	489.12	394.63	0.649321
Mmp9	18.14	25.74	17.63	37.52	0.649478
Npas4	515.11	260.58	364.75	266.54	0.649482
Stx1a	3098.83	2648.72	3085.1	2916.38	0.65008
Hpgds	69.83	95.44	78.89	72.46	0.65071
Tcirg1	36.28	75.06	52.9	36.23	0.651298
Atxn7	105.2	106.16	106.73	102.22	0.653341
AI464131	206.77	267.02	232.96	280.77	0.655317
Bad	241.23	265.94	245.95	248.42	0.657564
Pla2g4c	19.95	25.74	18.56	23.29	0.658636
Tcerg1	438.93	446.1	401.88	455.44	0.65912
Gabra4	1300.47	1156	1202.86	1178.72	0.660002
Erlec1	505.13	471.84	448.29	498.14	0.661068
Itgam	68.02	98.66	73.32	77.63	0.661717
Emp2	102.48	230.56	148.5	117.74	0.662452
Tnfrsf1a	77.09	160.85	113.23	78.93	0.663239
Htr1a	212.21	166.22	167.06	266.54	0.664658
Prkaa2	314.69	285.25	298.86	284.65	0.665127
Kcna1	1394.79	1450.9	1459.02	1304.22	0.666226
Msn	47.16	76.14	62.18	43.99	0.666283
Egfr	67.11	152.27	93.74	82.81	0.667352
Angpt2	26.3	47.18	35.27	27.17	0.670858
Arsa	291.11	310.98	292.36	331.23	0.671118
Lamp1	2062.26	2478.21	2412.21	2335.43	0.672737
Col4a1	68.92	101.87	77.03	77.63	0.672941
Lsr	60.76	134.04	89.1	68.58	0.673933
Spi1	66.2	94.37	86.32	87.98	0.67467
Pkn1	87.06	94.37	81.68	93.16	0.676073
Ccdc127	1044.73	1078.79	1139.74	1036.39	0.676517
Nfkbia	130.59	159.78	136.43	139.74	0.676576
Ppp3ca	14611.7	13508.5	14563.3	12377.2	0.67753
Gnptg	467.95	446.1	438.08	513.67	0.679121
Scn2a1	2898.4	2214.41	2434.48	3147.98	0.681505
Slc8a1	1643.28	1286.83	1418.18	1738.96	0.682547
Tspo	29.02	69.7	49.19	28.47	0.689888
Gpr4	5.44	18.23	12.99	16.82	0.690752
Adrb2	31.74	41.82	42.69	19.41	0.695718
Trim37	3230.32	3199.91	3300.43	2990.13	0.698027
Cnr1	847.94	738.85	730.44	976.87	0.698494
Sp100	38.09	68.63	51.98	40.11	0.698924
Ctns	60.76	92.22	67.75	71.16	0.700073
Prkcq	55.32	75.06	49.19	108.69	0.703737
Bax	182.28	144.77	167.06	139.74	0.705151
Stx2	115.17	132.97	108.59	128.09	0.706589
Crh	138.75	168.36	167.06	113.86	0.708998
Adcy9	812.57	747.43	759.21	772.44	0.711258
Lpo	5.44	11.8	12.99	7.76	0.711407
Tlr4	15.42	31.1	20.42	19.41	0.711713
Mapk10	4609.7	4333.39	4928.37	4304.7	0.71213
Igf1r	546.85	497.57	520.68	547.31	0.714819
Sncaip	24.49	45.04	35.27	24.58	0.716622
Pcna	727.32	752.79	808.4	712.92	0.717159
Tnc	53.51	58.98	51.98	67.28	0.71739
Atrn	954.04	898.63	871.51	1064.85	0.717729
Cntf	36.28	28.95	33.41	34.93	0.718146
Cast	87.06	168.36	135.51	78.93	0.719218
Ppp3cc	533.25	534.03	539.24	520.14	0.719506
Chd4	560.45	638.05	553.17	606.82	0.722678
S100b	876.05	1112.03	968.97	921.24	0.723743
Plxnb3	34.46	49.33	34.34	62.11	0.72664
Nol3	81.62	81.5	67.75	113.86	0.727207
Cd40	9.98	18.23	12.99	19.41	0.72732
Pla2g4b	23.58	24.66	19.49	34.93	0.728286
Ntrk1	24.49	19.3	12.07	25.88	0.730452
Myct1	9.98	26.81	21.35	22	0.734475
Dcx	179.56	147.99	149.43	201.84	0.73562
Gsr	378.17	378.54	400.02	368.75	0.736913
Trf	1132.7	1641.78	1212.14	1358.56	0.737517
Insr	250.3	217.69	238.53	241.95	0.739917
Gjb1	48.06	63.27	60.33	56.93	0.740195
Homer1	4567.07	4325.88	4749.24	3754.81	0.740466
Slc12a5	4089.14	3702.84	3965.9	3972.18	0.741681
Mta2	66.2	84.72	71.47	72.46	0.742485
Cx3cl1	4118.16	3546.28	3911.14	3968.3	0.744275
Cxcl16	41.72	82.57	54.76	54.34	0.74572
Ltbr	50.79	112.6	59.4	80.22	0.750451
Nkx6-2	15.42	6.43	9.28	16.82	0.751884
Esam	139.66	232.7	206.97	119.04	0.751981
P2ry12	213.12	219.83	201.4	248.42	0.756411
Mapk9	2081.3	2042.84	2144.91	2023.61	0.760563
Sirt2	639.35	708.83	666.4	710.33	0.761501
Gpr84	9.07	5.36	4.64	12.94	0.762039
Pla2g2a	12.7	15.01	18.56	11.64	0.765392
Bcl2	68.02	77.21	73.32	75.04	0.769645
Gdnf	4.53	8.58	7.43	3.88	0.770004
Tnfrsf12a	76.18	101.87	137.36	65.99	0.770449
Gdpd2	45.34	47.18	35.27	51.75	0.771665
Il13ra1	76.18	151.2	113.23	87.98	0.772357
Mapk8	1398.42	1089.51	1141.6	1503.48	0.772571
Lypla1	579.5	573.71	619.06	555.07	0.775638
Nefh	411.73	604.81	557.81	371.34	0.775657
Nos3	23.58	39.68	19.49	36.23	0.776265
Tbr1	603.99	465.4	459.42	696.1	0.783226
Rit2	964.02	825.71	940.19	784.08	0.783341
Gabrb2	3852.45	3470.14	3703.24	3480.51	0.783384
Kel	8.16	12.87	7.43	11.64	0.78571
Adcy8	327.39	275.6	300.71	285.95	0.790344
Gngt1	9.07	12.87	12.99	10.35	0.790786
Hexb	1018.43	1142.06	1026.51	1092.03	0.792607
Hmgb1	1130.89	1056.27	1137.89	1077.79	0.794034
Stat3	194.07	219.83	206.04	216.08	0.794264
Cd44	22.67	53.62	38.05	47.87	0.794753
Grin2b	2663.52	2024.61	2210.8	2717.13	0.796359
Lrrk2	555.92	591.94	617.21	492.96	0.798226
Cck	2293.51	1832.66	2001.05	2282.39	0.798273
Sp1	76.18	130.83	114.16	108.69	0.800181
Notch1	130.59	167.29	133.65	152.68	0.806189
Ehmt1	135.13	143.7	117.87	151.38	0.807804
Emcn	65.3	81.5	66.83	75.04	0.811496
Itga5	21.77	23.59	21.35	23.29	0.81202
Flt1	72.55	113.67	94.67	80.22	0.819215
Acvrl1	38.09	53.62	50.12	36.23	0.82103
Raf1	502.41	504.01	540.17	481.32	0.821889
Tbp	211.3	229.48	206.04	227.72	0.827198
Akt1s1	353.69	396.77	371.25	390.75	0.829953
Cdk7	214.02	229.48	257.09	200.55	0.831851
Bid	84.34	56.83	62.18	87.98	0.833795
Calb1	1615.16	1340.44	1538.84	1335.27	0.83382
Htr5a	152.36	112.6	145.72	129.39	0.835304
Pllp	56.23	72.92	50.12	72.46	0.835669
Mag	100.66	99.73	76.11	115.15	0.836895
Lif	10.88	15.01	13.92	12.94	0.84048
Cd33	24.49	38.6	24.13	34.93	0.841651
Polr2k	1155.37	1036.97	1165.73	1062.27	0.841654
Gtf2a1	886.93	796.76	857.59	802.2	0.8423
Sptbn2	1964.31	1602.1	1752.31	1901.99	0.843384
Itga7	42.62	52.55	36.2	54.34	0.843635
Rela	95.22	125.47	124.37	85.4	0.845362
Cx3cr1	411.73	490.07	435.29	448.97	0.845904
Dbh	9.07	17.16	8.35	15.53	0.848157
Pla2g4e	19.95	25.74	25.06	22	0.853668
Cacnb2	408.1	367.82	354.55	441.21	0.854754
Keap1	310.15	304.55	274.73	357.11	0.854774
Mmp19	9.98	22.52	15.78	19.41	0.85582
Mecp2	255.74	245.57	228.32	265.24	0.858342
Gnai2	2370.6	2798.85	2647.02	2607.15	0.862048
Atp6v0e	96.13	135.12	116.02	107.39	0.862495
Ccs	149.64	171.58	161.49	155.26	0.862727
C1qc	405.38	520.09	448.29	500.73	0.869109
Cln8	139.66	150.13	140.15	152.68	0.869479
Osmr	43.53	54.69	53.83	41.4	0.874436
Mutyh	20.86	19.3	20.42	19.41	0.875417
Cacna1a	883.31	870.75	892.86	853.95	0.875591
Casp6	55.32	92.22	72.39	68.58	0.875737
Glrb	3070.71	3043.34	3304.14	2704.19	0.87648
Il6ra	42.62	78.28	64.97	62.11	0.878749
Csf1r	468.86	659.5	567.09	593.89	0.881037
Atf4	1809.24	1761.88	1987.12	1506.06	0.886722
Scamp2	72.55	113.67	102.09	76.34	0.88719
Vcp	1494.55	1507.73	1432.1	1596.64	0.887373
Txnl1	302.9	314.2	325.77	296.3	0.889338
Bche	35.37	37.53	29.7	41.4	0.893629
Pik3ca	896	896.49	1017.23	806.08	0.897335
Serpinb6a	165.05	253.08	193.05	212.19	0.899338
Gba	100.66	134.04	114.16	125.51	0.900814
Kras	711.9	647.7	706.31	663.76	0.904318
Ncl	159.61	200.53	154.07	197.96	0.904867
Mal	361.85	449.32	335.05	500.73	0.907515
Th	9.98	7.51	5.57	12.94	0.907607
Cnot10	297.46	308.84	290.5	319.59	0.91452
Ccl5	10.88	13.94	8.35	15.53	0.915145
Myrf	100.66	87.93	85.39	106.1	0.915945
Tmem119	245.77	279.88	261.73	267.83	0.920464
Ipcef1	1782.03	1291.12	1599.17	1415.49	0.921338
Cers2	178.66	321.71	245.03	239.37	0.921365
Icam2	48.97	69.7	67.75	47.87	0.925123
Phf2	181.38	212.33	190.27	207.02	0.928253
Prkcb	7421.95	6042.72	7157.73	6462.88	0.928783
Pah	10.88	23.59	17.63	18.11	0.929571
Lrrc25	19.04	20.37	23.2	16.82	0.93396
Notch4	14.51	16.09	12.99	18.11	0.93416
U2af2	286.58	313.13	283.08	320.88	0.935079
Htra2	81.62	111.52	85.39	111.27	0.937182
Ache	99.76	113.67	77.03	142.33	0.937319
Car2	1484.57	1680.38	1631.65	1551.35	0.939802
Mtor	559.55	545.83	504.9	609.41	0.940202
Pik3r1	1070.12	871.83	968.97	956.17	0.940286
Polr2l	39.9	39.68	45.48	34.93	0.944468
Taf4b	55.32	53.62	44.55	65.99	0.947469
Chat	14.51	24.66	25.06	12.94	0.947739
Dlx1	118.8	116.89	129.94	107.39	0.948825
Nes	58.95	84.72	90.96	49.17	0.949082
Csf1	199.51	201.6	220.89	177.26	0.952137
Rhoa	1314.98	1539.9	1380.13	1489.24	0.959049
Itgax	13.6	10.72	8.35	15.53	0.959815
Syt4	2400.52	1811.21	2347.24	1900.69	0.965401
Htt	599.45	544.76	563.37	578.36	0.969091
Plekho2	130.59	147.99	155.93	124.21	0.969524
Sqstm1	2948.28	2751.66	2821.51	2886.62	0.97205
Gucy1b3	1520.85	1271.81	1382.91	1399.97	0.972307
Fmr1	1294.12	1196.75	1289.17	1196.83	0.974347
Ang	17.23	26.81	18.56	25.88	0.976547
Nptn	9154.1	8702.17	9192.19	8643.05	0.979095
Ddc	29.93	18.23	21.35	27.17	0.980524
C1qa	304.71	432.16	383.32	357.11	0.980657
Egr1	3087.04	2525.4	3313.42	2328.97	0.981318
Erbb3	36.28	35.39	20.42	50.46	0.981416
Drd2	18.14	15.01	10.21	23.29	0.981602
Cxcl10	13.6	27.88	18.56	23.29	0.98261
Psmb8	64.39	92.22	87.24	68.58	0.983331
Prf1	6.35	5.36	2.78	9.06	0.985543
Ddx23	701.93	647.7	667.32	683.16	0.989362
Slc2a1	143.29	242.35	193.05	194.08	0.989365
Il10ra	39	67.56	49.19	56.93	0.989486
Cnksr2	6184.05	5570.89	5642.1	6123.88	0.98999
Hgf	88.87	112.6	124.37	77.63	0.992851
Egfl7	396.31	421.44	406.52	411.45	0.993926
Atp2b3	471.58	467.55	456.64	482.61	0.996771
Ryr2	496.97	427.87	413.95	511.08	0.998873
Trpv1	4.53	18.23	11.14	11.64	0.998968
Neo1	456.16	536.18	452.93	539.54	0.99922

## Sheet: Hippocampus
Genes	F1 - Hippo	F2 - Hippo	M1 - Hippo	M2 - Hippo	T-Test
Mutyh	39.46	39.05	26.66	26.37	0.000388234
Dgkb	1854.54	1902.97	878.28	781.29	0.00265956
Tcerg1	546.05	546.66	455.7	445.57	0.00279833
Pllp	109.46	109.1	101	101.94	0.00412703
Des	29.28	27.56	15.35	15.82	0.00479017
Ccr5	54.73	50.53	18.58	21.09	0.00551879
Cab39	1815.08	1786.97	2167.82	2118.87	0.00672911
Notch1	204.93	213.61	145.44	137.1	0.00774315
Ngf	78.92	80.39	42.02	34.27	0.00890749
Grm2	304.21	307.78	362.78	374.38	0.00927137
Ryr3	159.11	145.85	63.02	74.7	0.0109805
Ggt1	54.73	52.83	36.36	32.52	0.0120474
Irf8	57.28	51.68	30.7	29.88	0.0134107
F2	28	27.56	16.97	14.06	0.0140913
Trem2	117.1	113.7	99.38	101.07	0.0152925
Plcb3	85.28	88.43	69.49	72.06	0.0156067
Chd4	633.88	612.12	528.42	536.97	0.0163469
Ap1s1	697.52	752.23	521.15	511.48	0.0172822
Hnrnpm	801.89	831.47	927.57	953.54	0.0243257
Prkacb	1724.71	1528.58	2299.52	2430.86	0.0245989
Syt13	1594.88	1536.61	2129.04	1972.11	0.028534
Lama2	123.47	134.37	97.77	94.91	0.028631
Cycs	64.92	58.57	45.25	43.94	0.0339244
Pik3ca	748.43	690.21	953.42	899.05	0.0351138
Pecam1	138.74	127.48	103.42	104.58	0.0357854
Dll4	38.19	37.9	19.39	25.49	0.0362198
Map2k2	515.5	516.8	547.01	536.97	0.036298
Cacna1c	338.58	288.26	189.07	173.13	0.0375563
Ccs	179.47	171.12	133.32	113.37	0.0407003
Inhbb	24.18	27.56	15.35	17.58	0.0433527
Hdac7	68.73	84.98	123.62	143.25	0.0471555
Prl	30.55	26.41	8.08	14.94	0.0514675
Il1r1	119.65	140.11	86.45	87.88	0.0530895
Gnptg	453.13	451.34	486.41	507.97	0.0533106
Mta2	87.83	78.09	60.6	51.85	0.0550557
Cxcr4	59.82	56.27	27.47	39.55	0.059976
Tnf	22.91	19.52	14.54	12.3	0.061707
Cacnb2	619.88	732.71	327.23	434.14	0.0626906
Oxr1	3136.29	3503.89	4329.98	4048.8	0.0641203
Xbp1	1065.37	1072.64	1382.46	1620.57	0.0681769
Tlr4	21.64	19.52	8.08	13.18	0.0691364
Sirt1	154.01	143.56	177.76	168.74	0.0711993
Stab1	61.1	48.23	33.13	28.12	0.0735258
Grik2	509.14	542.06	384.6	441.18	0.0749677
Plcb2	40.73	31.01	18.58	20.21	0.0790098
Itgam	71.28	70.05	54.13	39.55	0.0827547
Efna5	238.02	137.81	401.57	343.62	0.0857742
Tspo	34.37	33.3	26.66	20.21	0.0862194
Cers4	159.11	145.85	172.91	181.04	0.0877378
Cldn5	558.78	605.23	470.25	507.09	0.0877881
Crh	29.28	32.16	104.23	173.13	0.0886486
Frmpd4	476.04	551.25	1136.03	841.05	0.0891962
Pah	21.64	16.08	9.7	10.55	0.0898981
Grm8	90.37	120.59	152.71	175.77	0.0906295
Fos	386.95	334.2	437.12	461.39	0.0925445
Gabrp	19.09	12.63	6.46	5.27	0.0931377
Nmb	45.82	41.34	59.79	52.73	0.093683
Opa1	761.16	808.5	708.6	661.76	0.0958695
Casp6	86.55	90.73	46.86	67.67	0.0979035
H2-Ea-ps	17.82	12.63	8.08	7.03	0.10136
Man2b1	182.02	187.2	164.83	174.01	0.102249
Cx3cr1	370.4	445.6	302.99	297.93	0.103994
Tradd	33.09	22.97	14.54	12.3	0.106164
Gusb	76.37	88.43	114.73	101.07	0.107469
Osmr	61.1	72.35	38.78	50.09	0.107745
AI464131	257.12	318.12	192.3	210.92	0.114361
Pla2g2a	30.55	19.52	9.7	10.55	0.114474
Fus	1546.51	1558.43	1388.12	1193.46	0.115328
Atp13a2	244.39	238.88	226.24	209.16	0.116499
Grin2c	148.92	106.81	75.95	54.49	0.117701
P2ry12	189.65	256.1	140.59	123.04	0.11778
Nelfa	183.29	184.9	210.88	195.98	0.123076
Itgal	47.1	28.71	14.54	14.06	0.124182
Cd40	24.18	17.23	11.31	12.3	0.126659
Spi1	81.46	73.5	67.87	66.79	0.127353
Tmem119	202.38	240.02	178.56	165.22	0.132216
Epo	5.09	2.3	7.27	7.03	0.132388
Slu7	814.62	764.86	935.65	860.38	0.138455
Ap4s1	1024.64	988.81	1237.83	1104.7	0.139667
Mfn2	1224.48	1270.18	1199.05	1179.4	0.144543
Ccl5	17.82	14.93	12.12	7.03	0.145786
Il10ra	62.37	52.83	47.67	44.82	0.150107
Mapk9	1578.33	1405.69	1952.09	1709.34	0.150812
Fcrls	67.46	103.36	38.78	49.21	0.157075
Rela	103.1	101.06	96.96	88.76	0.160809
Bcl2l1	580.42	628.2	655.27	707.46	0.161297
Casp8	63.64	42.49	30.7	29.88	0.164296
Smyd1	24.18	22.97	14.54	20.21	0.165859
Lmna	232.93	258.4	380.56	297.05	0.166476
Slc12a5	2940.28	2713.77	3450.9	3095.26	0.168621
Xk	72.55	72.35	69.49	64.16	0.16942
Nf1	1032.28	1022.11	1076.23	1163.58	0.169509
Pla2g2e	15.27	11.48	9.7	6.15	0.170673
Naglu	117.1	99.91	65.45	89.64	0.172218
Gba	109.46	102.21	113.12	121.28	0.172743
Grn	548.6	613.27	471.05	521.15	0.173789
Gabrg2	617.33	1000.29	1468.11	1160.94	0.175548
Atp8a2	542.23	496.13	568.82	634.52	0.176148
Mbp	2847.36	2102.8	3156.79	3394.94	0.177024
Pla2g4d	30.55	19.52	12.12	14.94	0.18066
Parp1	439.13	542.06	397.53	307.59	0.180849
Ehmt1	131.1	149.3	124.43	116.01	0.184502
Pla2g4f	20.37	13.78	10.5	10.55	0.185173
Epha3	73.83	66.61	54.13	63.28	0.186824
Egfr	85.28	107.95	64.64	77.34	0.187327
Cspg4	134.92	129.77	83.22	116.01	0.187345
Col4a1	115.83	86.13	70.29	72.94	0.187702
S100b	991.55	914.16	1025.33	1119.64	0.188891
Atcay	1003	1141.55	1668.49	1281.34	0.189286
Src	594.42	650.02	559.12	449.96	0.194656
Taf4b	89.1	60.87	50.09	45.7	0.198356
Nova1	715.34	481.2	863.73	1352.53	0.200637
Itpr2	100.55	137.81	88.88	74.7	0.201517
Gata2	67.46	47.09	41.21	33.4	0.208615
Ide	278.75	325.01	345.82	342.75	0.208852
Lpo	19.09	13.78	12.12	6.15	0.209173
Drd4	29.28	27.56	22.62	8.79	0.2096
Acin1	712.79	938.28	1067.35	1008.02	0.210408
Aqp4	728.07	786.68	396.72	648.58	0.211115
Mmp12	34.37	14.93	8.89	4.39	0.21281
Hexb	1182.47	1085.28	905.75	1049.33	0.213106
Abl1	179.47	150.45	139.78	137.98	0.214681
Epha6	641.51	1290.85	363.59	403.39	0.215115
Crtc2	44.55	57.42	60.6	72.06	0.216881
Gngt1	8.91	9.19	4.85	7.91	0.224371
Lif	30.55	18.38	14.54	13.18	0.225407
Slc6a3	25.46	12.63	4.85	9.67	0.227619
Tie1	72.55	50.53	36.36	45.7	0.228488
Flt1	112.01	90.73	86.45	74.7	0.229224
Casp7	87.83	58.57	36.36	52.73	0.229518
Fgf12	2396.77	1731.85	2851.37	2531.93	0.231074
Cldn15	24.18	16.08	14.54	9.67	0.23157
Gpr84	25.46	10.34	4.85	5.27	0.231649
Mapk3	1122.65	1455.07	752.23	1059	0.232253
Igf1	159.11	104.51	84.03	87	0.23248
Atxn3	143.83	155.04	134.93	95.79	0.23613
Ryr1	87.83	149.3	76.76	43.06	0.236217
Slc1a1	441.68	674.13	378.94	344.5	0.236918
Pla2g4c	43.28	24.12	18.58	16.7	0.237176
Fn1	178.2	288.26	158.36	103.7	0.238147
Cntf	49.64	45.94	29.9	43.06	0.239815
Ugcg	1134.11	1236.87	1364.68	1254.98	0.239867
Epha4	464.59	583.41	430.66	224.1	0.240685
Atf4	1463.77	1328.75	1885.83	1531.81	0.240755
Pla2g4e	17.82	16.08	29.9	20.21	0.241406
Klk6	42	25.27	21.01	18.46	0.242152
Rras	71.28	84.98	66.25	67.67	0.246271
Dbh	21.64	12.63	8.89	10.55	0.246927
Mmp2	47.1	28.71	18.58	25.49	0.247544
Tenm2	729.34	1154.18	469.44	666.16	0.251241
Col4a2	168.02	126.33	121.2	91.4	0.251707
Supt7l	124.74	145.85	100.19	122.16	0.254194
Atp7a	129.83	76.95	143.82	146.77	0.25437
Ninj2	38.19	31.01	29.9	27.24	0.255923
Tardbp	532.05	610.97	707.79	620.46	0.256218
Il6ra	64.92	60.87	58.17	43.06	0.256992
Nlrp3	35.64	18.38	14.54	12.3	0.258771
Cacna1f	21.64	11.48	9.7	7.03	0.259077
Lypla1	532.05	493.83	535.69	563.33	0.261134
Cxcl10	35.64	20.67	15.35	17.58	0.262417
Cln8	202.38	168.82	162.4	157.31	0.268565
Gria4	1075.56	767.16	1214.4	1117.88	0.269006
Ager	33.09	17.23	7.27	15.82	0.269833
Hras	1504.5	1324.15	1308.93	1210.16	0.271151
Grm5	810.8	1464.26	631.04	660.88	0.271721
Slc6a4	33.09	16.08	11.31	12.3	0.272369
Psmb9	76.37	40.2	29.9	32.52	0.273954
Smpd4	81.46	78.09	74.33	52.73	0.275569
Cd44	77.64	49.38	46.06	37.79	0.280269
Gad1	1402.68	1476.9	1768.68	1508.08	0.280341
Gtf2a1	791.71	809.65	820.1	898.17	0.281848
Olfm3	717.89	403.1	834.65	758.44	0.282287
Apaf1	112.01	235.43	71.1	94.04	0.283586
Prkcg	2376.4	5679.04	1870.48	1354.29	0.285291
Kel	22.91	11.48	8.08	9.67	0.286064
Itpr3	33.09	31.01	20.2	29.88	0.292441
Lrrc25	36.91	17.23	12.12	14.06	0.292977
Ctns	59.82	58.57	61.41	72.06	0.294878
Sp100	49.64	32.16	29.09	28.12	0.295312
Gabra1	3448.14	3761.14	6501.04	4103.28	0.295458
Cdkn1a	105.65	67.76	165.64	106.34	0.296293
Myct1	49.64	22.97	18.58	16.7	0.297431
Syt4	1417.95	1730.7	1762.21	2482.71	0.297562
Grin3b	29.28	12.63	10.5	7.91	0.297838
Ubqln1	925.36	794.72	930.8	987.81	0.298301
Ddx23	618.6	692.51	704.56	709.22	0.299958
Lox	36.91	18.38	13.74	15.82	0.301631
Arhgap44	890.99	733.85	947.76	902.56	0.301867
Uchl1	57.28	32.16	25.86	29	0.30527
Epha2	50.91	26.41	16.16	25.49	0.306685
Gtf2h1	246.93	265.29	236.74	246.95	0.307359
Pla2g2f	47.1	20.67	18.58	12.3	0.307386
Ppp2r5e	663.15	689.06	660.93	655.61	0.309893
Cnot10	302.94	347.98	345.82	404.26	0.311129
Aars	804.44	730.41	883.13	800.62	0.311326
Csf2rb	38.19	16.08	11.31	13.18	0.311626
Notch4	36.91	19.52	15.35	17.58	0.312095
Keap1	337.3	334.2	280.37	327.81	0.314397
Adrb2	54.73	29.86	29.9	19.33	0.320855
Notch3	40.73	31.01	24.24	31.64	0.323737
Glrb	2147.29	2049.97	2900.66	2205	0.325168
Pak1	2968.28	2892.92	5192.91	3220.05	0.325375
C6	26.73	11.48	8.89	9.67	0.326985
Atxn2	910.09	1082.98	1202.28	1070.42	0.327215
Ptprn2	1322.49	1582.55	1204.7	1329.68	0.327617
Trpv1	11.46	9.19	11.31	15.82	0.32797
Dnaja2	721.7	871.67	874.24	918.38	0.330528
Myc	61.1	60.87	58.17	60.64	0.330731
Cd33	29.28	36.75	29.9	14.94	0.332651
Pink1	2596.61	2465.7	2912.78	2589.93	0.333562
Pla2g4b	57.28	39.05	32.32	39.55	0.338557
Casp9	146.38	145.85	139.78	87.88	0.339507
Mnat1	243.11	258.4	184.22	242.56	0.340997
Jun	445.5	941.72	361.98	407.78	0.341006
P2rx4	113.28	71.2	117.16	119.52	0.341161
Sqstm1	2316.58	2727.55	2683.31	3011.77	0.341534
Hmox1	67.46	51.68	67.87	71.19	0.342136
Ina	1901.63	1729.55	1948.86	1901.8	0.343662
Sox9	431.49	476.6	300.57	434.14	0.343805
Camk2b	2191.84	2621.89	2254.27	1510.72	0.34651
Insr	259.66	243.47	272.29	257.5	0.348101
Grin2b	1760.35	2609.26	1881.79	999.24	0.348151
Slc18a3	68.73	25.27	20.2	21.09	0.349084
Creb1	238.02	230.84	238.36	274.2	0.354401
Tnfrsf10b	43.28	12.63	10.5	8.79	0.355229
Thy1	5578.89	6594.35	5754.46	4407.36	0.355416
Gsn	696.25	570.78	674.67	826.11	0.356606
Cd68	82.74	88.43	82.41	51.85	0.356985
Dnah1	14	14.93	16.97	43.94	0.357724
Bcas1	1523.6	915.31	1498.81	1693.52	0.359458
Gabrr3	45.82	16.08	14.54	12.3	0.360765
Bche	98.01	47.09	31.51	50.09	0.362071
Cacna1s	16.55	10.34	8.89	10.55	0.36614
Eng	114.56	89.58	92.11	79.97	0.367667
Itga5	63.64	22.97	22.62	16.7	0.368879
Tnc	440.4	65.46	35.55	39.55	0.369486
Camk2g	926.63	1286.25	2827.94	1247.07	0.369565
Jam3	504.05	513.35	522.77	722.4	0.372504
Fam104a	240.57	190.64	257.75	235.53	0.373833
Cln3	120.92	113.7	91.3	115.13	0.375046
Pik3r1	693.7	700.55	952.61	712.74	0.375856
Prpf3	218.93	218.2	266.63	221.47	0.376271
Cdk5	557.51	622.46	527.61	566.85	0.376827
Cers1	54.73	51.68	31.51	51.85	0.378916
Il10	12.73	4.59	2.42	5.27	0.380321
Mmp19	35.64	13.78	15.35	8.79	0.38339
Cers2	384.4	321.56	368.44	465.78	0.383611
Snrpa	432.77	485.79	380.56	445.57	0.385411
Ep300	486.23	581.11	605.99	572.12	0.386208
Sgpl1	187.11	207.87	172.1	191.59	0.38644
Sirt7	240.57	296.3	254.51	181.04	0.386481
Pdpk1	856.63	903.82	1062.5	892.02	0.387044
Efna1	76.37	118.29	74.33	74.7	0.390077
Nfkbia	184.56	126.33	112.31	131.83	0.390636
Cadps	3558.88	3751.96	4931.12	3715.72	0.39108
Ldhc	28	9.19	8.08	8.79	0.393242
Nes	89.1	57.42	54.13	58	0.393944
Car2	2871.54	2520.83	2775.42	3254.33	0.395287
C1qc	336.03	390.47	323.19	341.87	0.397537
Erlec1	523.14	539.77	416.92	527.3	0.399051
Sorcs3	341.12	380.13	388.64	376.14	0.399282
Sncb	311.85	289.41	411.26	304.96	0.400911
Meaf6	371.67	444.45	421.77	547.51	0.402343
Tnfrsf1b	49.64	21.82	22.62	19.33	0.402636
Csf1r	421.31	512.2	444.39	356.81	0.404519
Srsf4	350.03	389.32	380.56	410.42	0.405266
Rtn4	3744.71	2941.16	4689.54	3498.65	0.405449
Amigo1	481.14	553.55	656.08	529.94	0.40739
Lamp1	2405.68	2146.44	2314.87	2926.52	0.408463
Ipcef1	224.02	415.74	1741.2	349.78	0.410076
Tlr2	33.09	25.27	26.66	22.85	0.416016
Ccr2	71.28	16.08	18.58	12.3	0.416302
Trp53	94.19	65.46	64.64	65.91	0.4181
Tbr1	82.74	190.64	722.34	144.13	0.419458
Ppp2r5c	2065.83	2210.75	2588.78	2149.63	0.423161
Prkaa2	192.2	196.38	310.27	194.22	0.423364
Mtor	532.05	543.21	564.78	538.73	0.423872
Itgax	24.18	12.63	8.89	14.94	0.424383
Taf6l	103.1	112.55	75.14	107.22	0.424414
Pgam1	2462.96	2727.55	2362.54	2521.38	0.425173
Acaa1a	238.02	237.73	197.15	238.16	0.428046
Cntn1	3935.64	4994.57	3839.54	4042.64	0.433583
Crebbp	1188.84	1359.75	1489.11	1304.19	0.433648
Tgfb1	81.46	63.16	68.68	51.85	0.434794
Ccnd1	161.65	207.87	99.38	180.16	0.435635
Mta1	838.81	941.72	953.42	928.93	0.437345
Gabrr1	39.46	17.23	17.78	17.58	0.438567
Msn	84.01	56.27	46.06	63.28	0.443345
Lars	364.03	360.61	365.21	255.74	0.443702
Stx1a	521.87	949.76	2204.99	725.04	0.443732
Tnfrsf1a	123.47	83.84	54.13	97.55	0.443877
Mpz	24.18	11.48	12.93	10.55	0.445366
Amph	1023.37	1293.14	1233.79	1363.95	0.446892
Prpf31	253.3	298.59	196.34	272.44	0.447063
Cp	151.47	97.62	95.34	102.82	0.447762
Dlx1	89.1	134.37	107.46	304.96	0.44951
Snap91	2967.01	3997.72	4255.65	3769.33	0.450424
Grm1	784.07	229.69	155.13	321.65	0.451513
Bcl2	99.28	56.27	97.77	97.55	0.45276
Nos2	39.46	19.52	16.97	22.85	0.45401
Gabra4	2749.35	1030.15	984.93	1199.61	0.454451
App	12727.2	12961.3	14482.3	12780	0.456395
Pfn1	1163.38	1302.33	1016.44	1222.46	0.457736
C1qa	271.12	298.59	261.79	278.59	0.458514
Nfkbib	134.92	113.7	152.71	126.55	0.459039
Stat3	198.56	152.74	182.6	225.86	0.460107
Stambpl1	278.75	392.77	362.78	427.11	0.461338
Esam	145.1	136.66	161.6	140.61	0.461437
Avp	43.28	10.34	11.31	348.9	0.461461
Atm	133.65	178.01	143.82	123.92	0.461686
Cdk5rap3	178.2	183.75	114.73	184.56	0.465446
Stx1b	4807.54	5405.71	6675.56	5070	0.465521
Negr1	1206.66	1956.94	2038.54	1822.71	0.465825
U2af2	313.12	277.92	259.36	290.02	0.466323
Ugt8a	534.6	368.65	467.01	667.04	0.468225
Egr1	1005.55	745.34	3484.03	725.04	0.468644
Tbp	206.2	211.31	234.32	207.41	0.469849
Trf	5387.96	3167.4	4980.41	5607.85	0.471248
Pik3cb	384.4	514.5	469.44	579.15	0.47186
Atp6v0e	115.83	74.65	100.19	141.49	0.472597
Egr2	25.46	16.08	19.39	11.42	0.475269
Lsm2	189.65	158.48	130.89	172.25	0.476596
Mmp9	34.37	20.67	24.24	17.58	0.476967
Npc1	534.6	426.07	492.87	600.24	0.477116
Cd4	145.1	21.82	46.06	9.67	0.478203
Sf3b2	919	984.21	998.67	966.72	0.482061
Bnip3	2377.68	1773.19	2476.47	2231.36	0.483138
Slc11a1	21.64	11.48	12.93	11.42	0.483155
Trem1	26.73	6.89	8.08	8.79	0.487655
Trim37	2316.58	2248.65	3040.44	2219.06	0.488257
Dlat	1062.83	1370.09	1137.64	1017.69	0.488612
Ube2n	660.61	870.52	819.3	900.81	0.489664
Napsa	12.73	14.93	8.89	14.06	0.490093
Cdk5r1	1998.37	1764.01	1880.18	1536.2	0.49326
Phf2	197.29	196.38	193.92	227.62	0.495335
Mapk8	889.72	1066.9	1149.76	998.36	0.497619
Hdac6	183.29	186.05	149.48	188.07	0.497621
Gria1	1116.29	3542.94	1199.86	1458.87	0.498517
Adora2a	645.33	64.31	181.8	42.18	0.501729
Ntf3	20.37	83.84	20.2	31.64	0.502056
Mgmt	17.82	14.93	10.5	16.7	0.502371
Polr2j	445.5	447.89	466.21	444.69	0.503598
Angpt2	84.01	10.34	18.58	16.7	0.506908
Arhgef10	140.01	79.24	127.66	141.49	0.507328
Sncaip	72.55	39.05	25.86	51.85	0.507961
Atp6v1h	2828.27	3559.02	3577.75	3407.25	0.509247
Cxcl11	36.91	10.34	12.93	13.18	0.50969
Taf9	806.98	1033.6	837.07	824.35	0.512632
Il1b	54.73	20.67	28.28	19.33	0.51273
Flt4	59.82	33.3	37.17	35.15	0.516072
Adcy5	255.84	75.8	109.89	79.1	0.516576
Hc	16.55	10.34	13.74	4.39	0.516833
Sf3a2	472.23	492.68	525.19	478.97	0.518669
Lpar1	140.01	89.58	117.97	164.34	0.522031
Atp2b3	353.85	672.99	426.62	349.78	0.52521
Drd2	362.76	57.42	109.08	77.34	0.525915
Mthfr	24.18	13.78	11.31	17.58	0.533002
Mmp14	176.93	125.18	58.98	159.07	0.533419
Ppm1l	603.33	419.18	829.8	484.24	0.534154
Palm	688.61	1007.18	822.53	573.88	0.535974
Mmrn2	103.1	52.83	35.55	73.82	0.53788
Cdk7	173.11	203.27	209.27	192.47	0.539051
Entpd4	159.11	115.99	129.28	112.49	0.546157
Kcnb1	300.39	262.99	588.21	232.01	0.547745
Nell2	3253.4	6531.18	4393.82	2778	0.548826
Drd1	1493.05	233.13	605.18	168.74	0.549221
Gtf2b	641.51	844.1	787.78	848.96	0.54924
Acvrl1	63.64	39.05	46.86	36.91	0.549691
Cdc40	369.13	780.94	494.49	346.26	0.552975
Plxnb3	112.01	74.65	105.85	107.22	0.553128
Bad	250.75	282.52	189.07	277.71	0.553282
Calm4	26.73	5.74	9.7	7.91	0.553653
Pde1b	1500.69	378.99	595.48	489.51	0.553687
Aif1	39.46	11.48	17.78	13.18	0.554045
Ube3a	1359.4	1554.99	1407.51	1842.92	0.554356
Prf1	15.27	5.74	8.08	6.15	0.557778
Xiap	1257.57	1132.36	1164.3	1428.99	0.559194
Nrg1	241.84	106.81	294.91	177.52	0.560579
Eif2s1	729.34	733.85	642.35	747.89	0.561209
Shh	118.37	33.3	69.49	176.65	0.561268
Prnp	7429.61	11590.1	7116.72	8803.3	0.561273
Hdac1	133.65	178.01	88.07	163.46	0.562833
Sla	31.82	20.67	28.28	8.79	0.563182
Il13ra1	64.92	76.95	53.33	166.98	0.563379
Cast	94.19	72.35	129.28	76.46	0.56365
Ap2b1	971.18	1455.07	1047.15	1048.45	0.564946
Dnm2	379.31	420.33	397.53	444.69	0.566018
Ncf1	48.37	34.45	41.21	29	0.566129
Nos3	49.64	25.27	25.05	32.52	0.56651
Npas4	244.39	194.09	403.99	186.31	0.566897
Arsa	490.05	389.32	277.14	460.51	0.568013
C3	90.37	21.82	13.74	47.46	0.573186
Mapk1	4257.67	7684.22	5578.32	3782.51	0.57333
Hpgds	85.28	88.43	63.83	91.4	0.573968
Nfe2l2	136.19	120.59	112.31	129.19	0.574581
Ngfr	28	19.52	7.27	26.37	0.5749
Tada2b	380.58	451.34	320.77	427.11	0.578179
Cybb	16.55	21.82	19.39	14.06	0.578995
Homer1	1611.42	1754.82	4803.46	1027.36	0.581209
Hspb1	193.47	111.4	126.85	304.08	0.584805
Fasl	24.18	13.78	16.97	14.06	0.586797
Syt7	1314.85	767.16	875.85	855.11	0.587435
Cacna1a	562.6	619.01	959.08	511.48	0.587445
Dcx	165.47	129.77	169.68	151.16	0.589562
Gtf2h3	136.19	184.9	180.18	172.25	0.590363
Cnr1	389.49	1504.46	591.44	597.61	0.591887
Pten	1681.43	2047.67	2373.05	1790.19	0.59271
Clu	9485.25	11942.6	8328.7	10873	0.593413
Il15ra	36.91	26.41	33.13	19.33	0.59508
Ccdc127	885.9	1072.64	1048.76	1027.36	0.595476
Cxcl12	465.86	825.73	565.59	498.3	0.597427
Inpp4a	1533.78	1482.64	1691.11	1467.66	0.597942
Calb2	1298.3	629.35	60.6	4897.75	0.598137
Arc	246.93	264.14	694.06	152.92	0.59825
Fgf2	57.28	43.64	43.63	48.34	0.598364
Sf3b4	50.91	44.79	29.9	51.85	0.602742
Cacna1b	215.11	279.07	282.79	253.98	0.605508
Cacnb4	910.09	655.76	1595.77	595.85	0.605852
Nkx6-2	43.28	16.08	28.28	53.61	0.606038
Mapk10	2330.58	3322.44	4035.88	2646.17	0.607944
Snca	831.17	2953.79	1484.27	987.81	0.608185
Apoe	7192.86	7607.27	4321.1	8156.47	0.608298
Chrna7	212.57	837.21	339.35	337.47	0.611047
Gnao1	3333.59	3827.75	4336.45	3433.61	0.614175
Gnb5	1024.64	822.28	954.23	703.07	0.616139
Brms1l	336.03	421.48	433.89	382.29	0.616222
Asb7	68.73	57.42	60.6	58.88	0.61885
Pls1	263.48	145.85	231.89	246.07	0.620972
Nsf	7755.45	12258.5	9130.22	8227.66	0.621485
Nos1	117.1	444.45	107.46	248.71	0.622759
Adra2a	118.37	206.72	138.97	282.99	0.624294
Cul2	563.87	616.71	559.12	716.25	0.62516
Cd34	255.84	488.09	991.4	215.31	0.625458
Txnl1	455.68	420.33	316.73	877.96	0.628035
Igf1r	514.23	408.85	578.52	442.05	0.628761
Cdk2	35.64	14.93	21.82	16.7	0.629088
Phf21a	47.1	65.46	49.29	52.73	0.629419
Gprasp1	2982.28	2935.42	2298.71	5328.38	0.629479
Lamb2	100.55	90.73	71.1	101.94	0.629813
Pde4d	482.41	320.42	433.08	462.27	0.630645
Ppargc1a	384.4	404.25	426.62	277.71	0.631105
Fgf14	300.39	323.86	350.66	303.2	0.632261
Inpp5f	1543.96	1697.4	1501.23	2064.39	0.634375
Gnai3	456.95	483.49	437.93	585.3	0.635886
Pla2g4a	45.82	41.34	32.32	46.58	0.636043
Ntng1	1238.48	362.91	118.77	852.47	0.636604
Apc	2021.28	2312.96	2789.16	2005.5	0.637182
Cyp4x1	203.66	182.6	183.41	232.01	0.637232
Pdgfrb	39.46	19.52	25.86	21.97	0.638207
Gnai2	2200.75	2549.54	2024	3605.86	0.641559
Chl1	505.32	1432.11	474.29	910.47	0.643537
Map2	4146.93	6873.42	5933.83	6599.18	0.643868
Chrm5	21.64	72.35	8.89	50.09	0.645687
Th	31.82	19.52	19.39	49.21	0.646127
Tpm1	1373.4	1294.29	1421.24	1040.54	0.649324
Atf6	252.02	296.3	510.65	202.13	0.650431
Rasgrp1	2198.21	2585.14	2800.47	1030	0.651512
P2rx7	73.83	57.42	56.56	65.03	0.653086
Bcas2	967.36	1205.86	998.67	1430.74	0.655419
Csf1	175.65	245.77	199.57	275.08	0.656906
Gad2	2615.7	1713.47	1553.75	4187.65	0.662386
Gsr	453.13	375.54	370.86	413.05	0.662646
Ddit3	306.76	246.91	346.63	260.14	0.663794
Casp3	82.74	124.03	81.61	101.94	0.66399
Hap1	468.41	989.96	172.91	2465.13	0.665592
Lrp1	973.73	1122.03	1199.05	1015.06	0.666185
Gabrb3	632.6	1053.12	782.94	687.25	0.666811
Xab2	344.94	330.75	327.23	339.23	0.668642
Hif1a	1299.58	1442.44	1021.29	1482.6	0.670765
Sod2	1780.71	1930.53	2035.31	1809.52	0.670825
Mapt	1205.39	2372.68	1466.49	1537.96	0.672318
Gnai1	2123.11	3592.32	3252.13	3183.14	0.672964
Twistnb	268.57	217.06	160.79	267.17	0.673852
Ppp3ca	9458.52	13204.8	13269.5	4991.79	0.675911
Phf19	24.18	6.89	12.93	9.67	0.677759
Rac1	2535.51	2557.58	2317.3	2626.84	0.678609
Gng2	495.14	826.88	644.77	869.17	0.679083
L1cam	818.44	561.59	426.62	754.92	0.680892
Ptdss2	311.85	321.56	247.24	341.87	0.687226
Scn1a	2002.19	1015.22	2339.11	1334.07	0.687319
Grin1	509.14	674.13	634.27	425.36	0.687978
Gpd1l	654.24	939.42	931.61	805.89	0.689755
Scamp2	67.46	89.58	79.99	87.88	0.689987
Chat	94.19	18.38	20.2	54.49	0.693566
Ltbr	66.19	58.57	40.4	70.31	0.693604
Myd88	75.1	49.38	58.17	54.49	0.693769
Tgfbr2	221.48	150.45	156.75	181.04	0.693859
Nqo1	92.92	56.27	37.98	84.37	0.694346
Mapkapk2	91.64	110.25	91.3	101.07	0.694991
Gdnf	36.91	16.08	16.16	26.37	0.696228
Ptgs2	45.82	230.84	143.01	37.79	0.696555
Polr2k	931.72	1058.86	943.72	1159.18	0.697415
Aldh1l1	301.66	296.3	309.46	295.29	0.697891
Grin2a	227.84	489.24	414.5	129.19	0.69795
Gaa	1564.33	2209.6	1217.63	3699.02	0.699421
Actn1	683.52	639.68	772.43	373.51	0.701879
Cd14	50.91	26.41	35.55	30.76	0.702281
Unc13a	1025.91	1707.73	2361.74	1030.87	0.702503
Rims1	674.61	932.53	1372.76	594.09	0.703829
Ptdss1	568.96	589.15	548.62	658.25	0.704514
Efr3a	660.61	1498.72	1923	835.77	0.704975
Chmp2b	454.41	630.49	523.57	482.48	0.705329
Synj1	1275.39	2205.01	1642.63	1421.08	0.705369
Lsr	68.73	58.57	49.29	68.55	0.706352
Ptprr	152.74	221.65	152.71	188.07	0.706655
Myrf	364.03	225.09	319.15	330.44	0.706747
Atp6v1d	2283.49	3053.7	3054.18	2656.72	0.708364
Marco	17.82	21.82	21.82	14.06	0.70867
Tor1a	334.76	517.95	374.1	398.99	0.708677
Tbpl1	981.36	1072.64	1014.02	1091.51	0.708869
Sorl1	1159.56	2533.46	3324.04	1388.56	0.709366
Gpr4	43.28	17.23	14.54	32.52	0.712241
Gstp1	2190.57	2523.12	2054.7	3141.84	0.712369
Nts	106.92	358.31	37.98	745.25	0.713033
Bax	129.83	143.56	141.4	137.98	0.713229
Dlg4	2063.28	2572.51	2425.57	1900.92	0.713416
Hgf	30.55	51.68	101	17.58	0.713807
Gfap	376.76	1720.36	826.57	702.19	0.71455
Sri	599.51	656.91	596.29	715.37	0.716629
Smn1	389.49	489.24	457.32	463.15	0.716718
Fxn	127.28	143.56	105.85	146.77	0.719225
Rdx	986.46	831.47	783.74	1226.85	0.721296
Fam126a	178.2	364.06	157.56	290.89	0.721476
Wfs1	497.68	306.63	194.72	471.93	0.722248
Nostrin	43.28	32.16	29.9	39.55	0.723535
Map2k1	1831.63	3121.46	2263.97	2162.81	0.723561
Cck	1144.29	1695.1	1750.09	559.82	0.7255
Epha7	539.69	802.76	743.35	437.66	0.727648
Mmp24	176.93	219.35	213.31	153.8	0.728374
Gsk3b	2126.93	1820.28	2167.82	1933.44	0.728382
Cd9	593.15	555.85	493.68	763.71	0.729332
Slc32a1	1653.43	1062.31	1170.77	1923.77	0.73055
Kcna1	1085.74	1040.49	2207.41	567.73	0.730608
Epha5	460.77	1180.6	900.09	1030	0.731167
Mal	1811.26	1127.77	1486.69	1736.58	0.733785
Spast	548.6	770.6	643.16	776.89	0.734703
Tnfrsf12a	134.92	55.13	147.05	82.61	0.736558
Camk2d	1121.38	455.93	486.41	1584.54	0.737674
Cds1	650.42	1043.93	941.3	536.09	0.73789
Ap2a2	1097.19	1544.65	1102.9	1344.62	0.739176
Nr4a2	136.19	839.51	1300.85	178.4	0.740406
Trpm2	183.29	149.3	163.21	156.43	0.744565
Stat1	183.29	148.15	164.83	181.04	0.745046
Calm1	13036.5	16798.2	16352	11068.1	0.745426
Slc4a10	871.9	1550.4	1241.87	898.17	0.74618
Stx2	129.83	165.38	137.36	177.52	0.748977
Sod1	4159.66	3874.84	3359.6	5447.02	0.749135
Rhoa	1503.23	1374.68	1208.74	1539.72	0.750366
Ccnh	1252.48	1728.4	1405.08	1402.62	0.750814
Pvalb	1206.66	604.08	1765.44	529.06	0.758647
Rab3c	2867.72	2546.09	1417.2	3319.36	0.759076
Sp1	131.1	99.91	91.3	123.92	0.759849
Adcyap1	42	18.38	21.82	51.85	0.761152
Ache	262.21	213.61	133.32	454.36	0.76332
Lclat1	330.94	496.13	468.63	417.45	0.76545
Cxxc1	257.12	226.24	249.67	218.83	0.765924
Pmp22	137.47	66.61	113.93	114.25	0.766177
Bid	45.82	74.65	40.4	66.79	0.76639
Nrxn1	2903.36	2948.05	3184.26	2400.98	0.766724
Gdpd2	75.1	71.2	30.7	159.07	0.767236
Ctnnb1	3520.69	3155.92	2201.76	3892.36	0.768328
Akt3	1291.94	1951.2	1790.49	1141.61	0.768683
Ang	22.91	18.38	25.05	11.42	0.769118
Prkaca	2294.94	2354.3	1997.34	2982.77	0.769397
Ins2	17.82	10.34	15.35	9.67	0.76994
B4galt6	1001.73	1560.73	1416.4	1333.19	0.772035
Icam1	29.28	22.97	29.09	19.33	0.773057
Rapgef2	1391.22	2040.78	1763.83	1427.23	0.773193
Sirt2	842.62	842.96	824.95	877.96	0.774777
Gria2	2112.93	5328.77	3826.61	2494.14	0.777978
Ap3m2	716.61	1086.43	1005.94	919.26	0.778251
Pgk1	1248.66	1312.67	1472.15	1183.79	0.779108
Rab2a	4611.52	6076.4	5247.85	5962.02	0.779125
Adcy8	473.5	220.5	221.39	378.78	0.78265
Sh3tc2	58.55	26.41	41.21	33.4	0.783956
Scn2a1	1868.54	2473.74	2362.54	2176	0.785945
Emp2	113.28	152.74	87.26	154.68	0.787036
Ppp3cc	372.94	469.71	431.46	377.02	0.787365
Cxcl16	36.91	31.01	29.09	36.03	0.787603
Ikbkb	229.11	297.45	269.87	232.89	0.788327
Icam2	58.55	27.56	37.98	38.67	0.789058
Htra2	95.46	132.07	96.96	117.76	0.789688
Atp6v1e1	3723.08	4435.28	4554.6	3896.76	0.791024
Npy	451.86	1012.92	1582.03	303.2	0.791774
Magee1	1724.71	2433.55	1724.24	2825.46	0.793219
Rad23b	1696.7	2196.97	2046.62	1994.96	0.796398
Cnksr2	2350.95	5796.18	5268.05	1347.26	0.796804
C1qb	540.96	584.56	563.16	575.64	0.797241
Dnm1l	1746.35	1874.26	1665.25	2081.96	0.798831
Chrnb2	673.34	414.59	336.93	636.28	0.799164
Ddc	59.82	39.05	37.17	73.82	0.800644
Cul3	1200.29	1341.38	1220.06	1277.83	0.801009
Rab3a	7252.68	9880.04	9301.51	8607.32	0.80205
Cntnap1	824.8	836.07	961.5	594.97	0.802647
Hcn1	229.11	1442.44	1498	602	0.803072
Taz	353.85	446.74	403.18	424.48	0.80308
Sucla2	2568.6	3238.6	2576.66	3005.62	0.803965
Ctse	22.91	2.3	8.89	10.55	0.806409
Mmp16	169.29	199.83	235.12	157.31	0.806538
Casp1	25.46	24.12	28.28	22.85	0.807692
Tnfrsf11b	53.46	24.12	42.02	26.37	0.808207
Nptn	6193.67	6563.34	8218.81	5337.17	0.809115
Cul1	882.08	978.47	880.7	1028.24	0.809405
Erg	25.46	16.08	29.09	16.7	0.810135
Atg5	386.95	396.21	358.74	449.09	0.811379
Trim28	558.78	685.62	579.32	715.37	0.812221
Polr2l	48.37	28.71	40.4	30.76	0.812223
Atp6v1a	2650.07	4592.62	3356.36	3362.43	0.812672
Dgke	554.96	635.09	651.23	569.49	0.813848
Npc2	67.46	60.87	42.82	76.46	0.816489
Gss	422.59	238.88	195.53	394.6	0.816924
Psen2	143.83	128.63	99.38	157.31	0.816956
Hmgb1	987.73	1103.65	964.73	1193.46	0.818818
Lrrc4	333.49	584.56	817.68	259.26	0.819511
Vip	106.92	443.3	610.84	97.55	0.820707
Taf4	156.56	147	166.44	126.55	0.820743
Nefl	716.61	819.99	1014.83	624.85	0.822215
Optn	215.11	205.57	168.87	280.35	0.822497
Nmnat2	1629.24	1309.22	1326.71	1746.25	0.822618
Atrn	796.8	915.31	938.07	708.34	0.823114
Sec23a	763.71	1077.24	795.86	956.17	0.824225
Pla2g6	68.73	78.09	58.98	81.73	0.827022
Cd8a	25.46	14.93	21.01	21.97	0.829337
Mto1	319.48	256.1	315.92	277.71	0.830048
Il6	122.19	284.81	403.18	89.64	0.830671
Dot1l	63.64	51.68	75.14	47.46	0.831716
Kif3a	846.44	1165.67	938.88	1167.97	0.831931
Mog	766.25	434.11	589.83	694.28	0.832321
Slc2a1	229.11	172.27	155.94	224.1	0.832381
Cx3cl1	2866.45	2448.48	4073.05	1795.46	0.833322
Slc1a2	8310.42	11524.6	11555	6936.65	0.833531
Polr2b	496.41	530.58	425.81	566.85	0.835017
Usp30	350.03	315.82	278.75	421.84	0.835311
Slc8a1	792.98	2054.56	1915.73	1262.01	0.837851
Prkcb	4260.22	5420.64	8363.44	2664.63	0.838354
Bdnf	141.29	274.48	334.51	136.22	0.839417
Ncl	243.11	206.72	180.18	251.35	0.840196
Kcnj10	1351.76	640.83	786.98	1420.2	0.842605
Ret	129.83	40.2	24.24	116.89	0.84343
Sox10	122.19	75.8	88.07	99.31	0.844729
Ntrk1	38.19	32.16	21.82	56.25	0.845698
Calb1	1500.69	1244.91	547.01	1895.65	0.845813
Ap3s1	1317.4	1813.39	1461.64	1559.05	0.847774
Sart1	63.64	74.65	76.76	65.03	0.847952
Egf	15.27	8.04	14.54	10.55	0.849323
Il4ra	70.01	39.05	44.44	73.82	0.849323
Atp6v0d1	2086.2	2716.06	2487.78	2450.19	0.849646
Cadm3	1509.6	1868.51	1959.36	1247.95	0.850142
Tnr	558.78	958.95	908.98	703.95	0.851937
Comt	924.09	707.44	799.1	786.56	0.852181
Prkce	1804.9	3575.1	3061.45	1871.92	0.853518
Fmr1	803.17	1020.96	1151.38	765.47	0.853637
Emcn	87.83	49.38	56.56	72.06	0.855032
Cpt1b	22.91	16.08	16.16	21.09	0.855469
Plcb1	1104.83	1775.49	2278.51	914.87	0.855851
Fa2h	196.02	155.04	180.18	179.28	0.856591
Katna1	77.64	82.69	73.53	84.37	0.857776
Mecp2	268.57	308.93	260.98	333.08	0.859686
C4a	43.28	22.97	32.32	29.88	0.861355
Ran	985.18	1139.25	814.45	1436.9	0.861393
Gfpt1	486.23	490.38	455.7	536.97	0.861788
Adcy9	406.04	855.59	778.9	362.08	0.862168
Plcl2	1094.65	922.2	1287.12	826.11	0.862849
Kras	585.51	699.4	681.94	573	0.866735
Gga1	202.38	142.41	164.83	192.47	0.867224
Prkcsh	724.25	952.06	698.1	1059	0.867329
Gtf2ird1	336.03	190.64	205.23	360.32	0.871743
Lsm7	904.99	1084.13	908.17	1041.42	0.875773
Pnkd	627.51	1108.25	929.18	714.49	0.877255
Polr2h	305.48	457.08	401.57	387.57	0.877478
Dlx2	40.73	24.12	21.01	39.55	0.87903
Entpd2	110.74	107.95	79.99	130.07	0.879228
Raf1	476.04	516.8	530.04	474.57	0.879967
Cdc27	350.03	483.49	416.11	440.3	0.881508
Plxnc1	365.31	583.41	282.79	753.16	0.881867
Ryr2	161.65	493.83	564.78	176.65	0.881868
Becn1	1313.58	1591.74	1497.19	1356.04	0.882731
Islr2	208.75	647.72	519.53	251.35	0.883154
Sptbn2	922.81	1429.81	1556.98	619.58	0.883973
Ring1	273.66	284.81	240.78	306.71	0.884662
Csnk2a2	655.52	594.89	614.07	647.7	0.884911
Akt1s1	301.66	343.38	360.36	297.05	0.885396
Cntn4	715.34	325.01	517.92	585.3	0.888467
Tcirg1	66.19	52.83	60.6	56.25	0.891437
Htr1a	62.37	548.95	197.15	338.35	0.89477
Pqbp1	336.03	389.32	307.84	438.54	0.895225
Mag	495.14	274.48	379.75	422.72	0.89722
Neo1	624.97	639.68	521.96	780.41	0.897509
Lrrk2	376.76	296.3	552.66	175.77	0.898926
Atxn7	124.74	106.81	143.01	95.79	0.899023
Nwd1	210.02	234.28	226.24	214.44	0.905541
Psen1	322.03	418.03	332.08	392.84	0.906186
Cacna1d	231.66	282.52	283.6	219.71	0.906291
Psmb8	59.82	49.38	71.1	42.18	0.906579
Efnb3	851.53	1352.86	568.82	1495.78	0.906614
Abat	2338.22	1479.19	1145.72	2466.01	0.908058
Atp6v0e2	2730.26	3638.26	3307.89	3179.63	0.908623
Cers6	258.39	494.98	356.32	366.47	0.909067
Grin2d	141.29	57.42	39.59	142.37	0.911071
Pla2g16	847.72	614.42	618.11	886.75	0.915405
Pcsk2	1065.37	528.28	917.87	743.5	0.915503
Cplx1	1843.08	1465.41	2161.36	1000.99	0.91562
Htt	543.51	566.18	591.44	507.97	0.916254
Plekho2	140.01	125.18	128.47	138.86	0.916722
3110043O21Rik	296.57	329.6	259.36	381.41	0.918622
Ppp2ca	4180.03	4517.97	4138.49	4504.03	0.921439
Gjb1	210.02	132.07	167.25	183.68	0.921774
Egfl7	211.29	489.24	348.24	321.65	0.922638
Htr5a	78.92	105.66	109.89	69.43	0.923533
Slc17a6	3490.15	265.29	338.55	3940.7	0.923615
Vcp	1402.68	1715.77	1411.55	1663.64	0.924119
Serpinb6a	201.11	207.87	167.25	234.65	0.926294
Bace1	539.69	854.44	719.11	641.55	0.927185
Ppp3cb	3614.88	5193.25	4882.65	3724.51	0.927601
Nme5	143.83	151.59	118.77	171.37	0.929953
Gpr37	619.88	515.65	498.53	655.61	0.930365
Myh10	2264.39	1899.52	2137.12	2063.51	0.930412
Fyn	995.37	1162.22	960.69	1170.61	0.93084
Dlgap1	113.28	266.44	273.1	84.37	0.935405
Slc9a6	838.81	1035.89	833.84	1068.66	0.936009
Cntnap2	366.58	367.5	286.03	464.03	0.936648
Erbb3	138.74	55.13	89.69	96.67	0.936833
Gnptab	302.94	434.11	365.21	360.32	0.938061
Atp6v1g2	2427.32	4622.48	4119.1	2707.69	0.939686
Pkn1	94.19	86.13	82.41	96.67	0.946548
Rit2	1458.68	1004.89	695.67	1860.5	0.947693
Galc	187.11	190.64	197.96	181.04	0.948929
Ccl12	31.82	24.12	26.66	29.88	0.949232
Pcna	598.24	671.84	695.67	583.55	0.951868
Ube2k	809.53	1054.27	969.58	911.35	0.951907
Nol3	87.83	70.05	71.1	85.25	0.952443
Taf10	1116.29	1205.86	1019.68	1283.98	0.953201
Adam10	552.42	837.21	740.11	667.92	0.955758
Dlg3	1205.39	1912.15	1772.72	1293.65	0.957661
Akt1	833.71	944.02	853.23	932.44	0.958693
Usp21	150.2	196.38	177.76	171.37	0.961352
Park7	2138.38	2748.22	2278.51	2647.05	0.961366
Gria3	1409.04	2404.84	2629.99	1083.6	0.961472
Adora1	257.12	335.34	408.84	195.98	0.961489
Ncam1	2025.1	2631.08	1711.31	3020.56	0.962927
Camk4	1379.77	852.14	1881.79	429.75	0.963578
Fas	21.64	16.08	16.16	21.97	0.963972
Arrb2	282.57	511.06	378.14	426.24	0.967463
Gnaq	1276.67	2192.37	1821.2	1604.75	0.967635
Akt2	212.57	168.82	259.36	128.31	0.967875
Nefh	1022.1	443.3	769.2	720.65	0.970248
Gls	2280.94	3449.92	3270.72	2407.13	0.974218
Axin2	310.57	107.95	151.9	275.08	0.97478
Itpr1	2574.97	2157.92	3295.77	1368.35	0.975349
Dld	1238.48	1455.07	1337.21	1363.95	0.97535
Olig2	434.04	328.45	261.79	492.15	0.976149
Atp6v0c	10583.7	13598.7	11461.2	12613.9	0.976516
Gabrb2	3449.41	2654.05	3403.23	2733.18	0.977602
Prkca	372.94	1194.38	1103.71	494.78	0.97845
Shank2	325.85	569.63	557.51	327.81	0.978556
Slc18a2	52.19	40.2	21.82	72.06	0.979606
Park2	108.19	156.19	127.66	135.34	0.97993
Dagla	666.97	658.06	890.4	421.84	0.980706
Syt1	2083.65	2880.29	3144.67	1853.46	0.984067
Ppt1	803.17	740.74	627	923.66	0.984258
Gal3st1	132.38	76.95	105.85	104.58	0.985973
Zfp24	277.48	220.5	209.27	287.38	0.990273
Idh1	355.12	690.21	395.1	655.61	0.991037
Gucy1b3	897.36	925.64	1026.14	799.74	0.991075
Tfam	393.31	468.56	412.88	448.21	0.993366
Plcb4	1629.24	207.87	643.16	1180.28	0.993639
Hdac2	777.71	901.53	757.08	923.66	0.99489
Itga7	76.37	57.42	79.99	53.61	0.995864
Vegfa	408.58	274.48	340.16	343.62	0.996205
Prkcq	118.37	101.06	84.03	135.34	0.999217

## Sheet: Microglia
Genes	F1	F2	F3	M1	M2	M3	T-Test
Apoe	182.02	194.76	221.88	463.69	452.5	463.9	2.9795e-05
Clec7a	74.46	78.83	106.25	177.75	184.57	188.65	0.000743497
Cnn2	68.26	82.31	81.25	127.51	119.08	132.99	0.00124947
P2rx1	64.12	62.6	59.38	42.5	38.7	46.39	0.00174725
Tlr7	694.98	776.71	956.29	1317.65	1324.76	1404.09	0.00276247
Cybb	20.68	15.07	28.13	69.55	86.33	102.06	0.00307516
Cd74	250.28	183.17	171.88	367.09	372.12	343.29	0.00363346
H2-D1	1346.52	1216.08	1418.81	2007.39	2533.42	2458.7	0.00450997
Cd276	64.12	56.8	68.75	44.44	37.21	34.02	0.00605805
Nr4a1	111.69	125.2	153.13	237.64	209.88	201.03	0.00634184
Fcgr4	163.4	194.76	156.26	245.37	248.58	228.86	0.00643106
Stat5a	122.04	142.59	153.13	85.01	96.75	92.78	0.00808817
Vwa5a	879.07	919.3	840.66	774.75	769.55	763.9	0.00857488
Sema4b	221.32	221.42	259.39	156.5	175.64	170.1	0.00866845
Fzd4	111.69	106.65	93.75	81.15	75.91	74.22	0.00932907
Osm	109.62	135.64	187.51	245.37	250.07	247.42	0.0107653
Vsir	11061.8	11176.6	11006.8	10436.9	10227.4	10685.3	0.011107
H2-K1	1369.28	1272.88	1509.44	1924.32	2567.65	2294.78	0.0114995
Cxcl13	97.21	41.73	59.38	189.34	226.25	312.36	0.0115215
H2-Ob	200.63	210.99	225.01	247.3	263.46	244.32	0.0128876
Cd14	1745.72	1792.24	1796.96	1578.48	1673.07	1540.16	0.0133084
Trex1	68.26	81.15	75	104.33	123.54	142.26	0.0136961
Cx3cr1	24349.1	24567.3	23444.8	21866.9	18798.2	19091.2	0.0154215
Hgf	20.68	20.87	21.88	27.05	34.24	37.11	0.0180529
Cd34	490.21	427.77	478.15	616.32	857.37	766.99	0.0180895
Cxcl10	20.68	26.66	25	50.23	86.33	95.87	0.0189693
Mx1	59.98	51.01	65.63	81.15	114.61	98.97	0.0203385
Ccl6	153.06	171.57	159.38	98.53	123.54	132.99	0.020894
Tuba1a	568.81	527.47	559.4	486.88	395.94	380.4	0.0210829
Sesn1	525.37	616.73	537.52	438.57	440.59	352.57	0.0215398
Tgfb1	2105.62	2112.2	2025.09	1883.74	1970.77	1818.51	0.0220402
Ctsl	301.99	348.94	253.14	428.91	398.92	395.87	0.0227643
Man2b1	1789.16	1879.18	1712.58	2005.46	1949.93	2075.2	0.0228865
Cxcl16	175.81	192.44	178.13	256.96	247.09	207.21	0.0267901
Il1r2	20.68	13.91	15.63	27.05	22.33	27.83	0.0277526
Isg15	37.23	25.5	40.63	50.23	68.47	77.32	0.0283609
C4a	84.8	49.85	37.5	98.53	157.78	154.63	0.0290825
Ccl4	101.35	128.68	159.38	177.75	192.02	207.21	0.0292027
Il21r	705.32	723.39	800.04	819.19	878.21	893.79	0.0305863
Adamts1	399.2	539.06	396.89	575.75	747.22	683.49	0.0311039
Cd180	1948.43	1713.41	1781.33	1630.65	1552.5	1521.61	0.0330079
Ctss	23738.9	24836.3	20369.7	27508.5	28227.8	26705.5	0.0334766
Cd83	376.45	330.39	356.27	411.53	549.25	516.48	0.0340335
Ltb	43.44	56.8	40.63	71.49	62.52	61.85	0.0355622
Ccl9	384.72	357.06	265.64	239.57	196.48	216.49	0.035977
Ccl3	765.31	1039.87	1350.06	1512.79	1634.37	1592.74	0.0376665
Casp7	111.69	112.45	128.13	88.87	89.31	105.15	0.0386415
Ccl12	1354.8	1219.56	1696.95	1787.14	2549.79	2477.25	0.0395096
Nfkbie	72.39	67.24	78.13	61.83	61.03	49.48	0.0407407
Ccl5	8.27	11.59	18.75	27.05	50.61	68.04	0.0437391
Stat1	270.96	207.51	218.76	285.94	418.27	429.89	0.0439165
Tlr12	84.8	83.47	90.63	98.53	90.8	95.87	0.050039
Vcam1	8.27	8.11	9.38	13.52	13.4	21.65	0.0510819
Il17ra	637.06	759.32	884.41	935.11	943.71	1045.33	0.0546074
Mx2	43.44	24.34	50	56.03	110.15	111.34	0.0546928
Ier3	122.04	115.93	165.63	170.02	241.14	201.03	0.054723
Rasgrf2	76.53	141.43	153.13	50.23	56.56	68.04	0.0550842
Msh2	88.94	78.83	103.13	106.26	111.64	111.34	0.0553219
Serpine1	84.8	86.95	109.38	108.19	130.99	123.71	0.0578858
Ptafr	676.36	770.92	843.79	641.44	650.47	575.24	0.0588742
Pik3cg	707.39	806.85	734.41	676.22	562.65	652.56	0.059305
Hist2h2aa1	3088.11	2873.84	3331.4	2092.4	2674.82	2690.65	0.0612923
Ccl24	45.5	60.28	37.5	61.83	87.82	71.13	0.0630523
Cxcl14	22.75	24.34	46.88	61.83	44.65	71.13	0.0642601
Tlr2	266.82	242.29	253.14	341.97	269.42	349.48	0.0668522
Irf4	43.44	33.62	40.63	23.18	32.75	30.93	0.0680194
Csf3r	1094.18	1134.93	1315.68	1311.86	1387.28	1379.34	0.0692666
Acox1	159.27	154.18	165.63	127.51	151.83	142.26	0.07021
Fscn1	2932.98	2653.58	3087.64	2644.97	2124.08	2458.7	0.0719474
Malt1	68.26	59.12	65.63	90.81	71.45	108.24	0.0780669
Gpr183	670.16	665.42	687.53	616.32	608.79	664.93	0.0780669
Cebpg	28.96	26.66	18.75	28.98	58.05	58.76	0.0816351
Lat2	225.45	287.5	256.26	285.94	309.61	309.27	0.0818415
C5ar1	295.78	255.04	237.51	307.2	296.21	306.18	0.0834014
Sptbn1	18.62	18.55	25	23.18	35.72	34.02	0.0836633
Tmem173	740.48	831.2	740.66	726.45	651.96	680.39	0.0855387
Cd151	258.55	266.63	259.39	247.3	205.41	241.23	0.0858986
Mrc2	47.57	53.33	62.5	65.69	96.75	129.89	0.0869416
Ifngr1	4153.33	4699.7	4228.32	4034.11	3963.86	3572.07	0.0871506
Sema6d	37.23	24.34	37.5	27.05	10.42	18.56	0.0909939
Il1a	128.24	176.21	165.63	191.27	266.44	197.93	0.0924231
Ccl2	457.11	605.14	715.66	757.36	1006.22	754.62	0.0925316
Ets1	554.33	437.05	437.52	382.54	372.12	408.24	0.0935658
Rhog	2049.78	2166.68	2068.84	1912.72	1832.34	2053.55	0.0937553
Rgl1	109.62	120.56	146.88	106.26	98.24	98.97	0.0967515
Ctsd	39851.7	43070.5	38364.2	47702.2	42664.7	43981.3	0.100954
Lpl	51.71	46.37	65.63	141.04	84.84	74.22	0.102093
Enc1	190.29	175.05	196.88	160.36	139.92	179.38	0.10356
Irf7	16.55	9.27	12.5	27.05	61.03	24.74	0.105586
Nampt	161.33	155.34	153.13	158.43	220.3	210.3	0.108954
Irf1	330.94	336.19	421.89	403.8	442.08	432.98	0.116293
Tnfrsf11a	235.8	197.08	221.88	233.78	245.6	275.25	0.117699
Stab1	430.23	438.21	534.4	440.51	342.35	337.1	0.117816
Ccr5	1847.07	1653.12	1803.21	1740.77	1393.23	1410.27	0.118061
Hdac5	208.91	235.33	293.76	276.28	312.58	315.46	0.11938
Nfyc	227.52	191.28	215.63	185.48	181.6	197.93	0.120216
Lrp5	560.53	561.09	678.16	624.05	760.62	776.27	0.124967
Txndc16	122.04	139.11	128.13	104.33	123.54	117.52	0.125001
Ccr1	508.82	528.63	690.66	616.32	805.28	921.62	0.125134
H2-Ab1	105.49	67.24	78.13	127.51	102.71	102.06	0.127147
Tspan7	637.06	637.6	634.4	624.05	635.59	615.45	0.128235
Tlr11	10.34	16.23	21.88	5.8	11.91	9.28	0.1308
Myc	246.14	282.86	453.15	459.83	404.87	556.69	0.132589
Tnfaip8	295.78	365.17	340.64	307.2	287.28	219.58	0.134635
Ccr9	22.75	12.75	31.25	9.66	10.42	15.46	0.139263
S100a4	24.82	20.87	43.75	19.32	4.47	18.56	0.140408
Sgpp1	173.74	133.32	140.63	125.58	132.48	117.52	0.141925
Lta4h	196.5	212.15	253.14	256.96	238.16	281.44	0.142988
Calr	4730.41	4941.98	4484.58	6292.67	5202.29	4976.15	0.145403
Siglec1	12.41	17.39	18.75	21.25	20.84	37.11	0.147129
Hist1h1c	1503.72	1292.59	1415.69	884.88	1239.92	1308.21	0.14739
Pdcd1	12.41	19.71	3.13	15.46	26.79	24.74	0.148969
Selplg	23072.9	23248.1	20660.3	22094.9	18756.5	18661.3	0.15092
Serpinb9	24.82	38.26	25	15.46	23.82	21.65	0.151054
Nectin2	244.07	245.77	225.01	218.32	177.13	228.86	0.152861
Ifnar1	289.57	332.71	425.02	403.8	456.97	414.42	0.152971
H2-Eb1	33.09	20.87	25	19.32	5.95	21.65	0.153145
Tlr13	877	936.69	806.29	838.51	793.37	739.16	0.154792
Pros1	1052.81	1260.13	1071.92	1091.61	905	924.72	0.156726
H2-DMa	537.78	584.27	553.15	678.15	720.43	550.5	0.159319
Ly6c1	8.27	16.23	31.25	21.25	41.68	58.76	0.160202
Icosl	612.24	1037.55	687.53	821.12	1479.56	1237.08	0.160587
Map3k4	72.39	66.08	81.25	83.08	110.15	80.41	0.161152
Sirpa	7938.49	7836.69	9194.16	7467.35	7664.25	7583.3	0.163015
Ccrl2	138.58	183.17	228.14	195.14	287.28	259.79	0.163459
Crem	31.03	26.66	46.88	25.12	8.93	27.83	0.170103
Tnf	105.49	77.67	150.01	115.92	178.62	241.23	0.181986
H2-Q1	153.06	146.07	159.38	171.95	297.7	182.47	0.185934
Ctnnb1	957.67	1034.07	1084.42	967.95	982.41	810.29	0.187877
Tnfsf10	55.85	41.73	40.63	59.89	47.63	77.32	0.191862
Il1rap	53.78	42.89	46.88	65.69	49.12	98.97	0.19359
Mmp1a	35.16	12.75	31.25	1.93	7.44	24.74	0.198211
Itgam	2529.64	2359.12	2640.74	2399.6	2128.55	2427.77	0.202971
Daxx	18.62	22.03	12.5	19.32	23.82	24.74	0.205612
Adgre1	1656.78	1802.67	1793.83	1713.72	1679.02	1586.55	0.206178
Egr3	196.5	127.52	315.64	251.17	331.93	330.92	0.208867
H2-DMb2	41.37	42.89	34.38	36.71	56.56	58.76	0.211264
Il6ra	1133.48	1345.92	1509.44	1441.31	1597.15	1478.31	0.211882
Usp18	2.07	18.55	34.38	19.32	43.17	52.58	0.214945
H2-M3	59.98	54.49	62.5	52.17	107.17	89.69	0.216788
Ptprc	879.07	819.61	996.92	977.61	1001.76	952.55	0.218416
Sp4	117.9	135.64	128.13	148.77	128.01	139.17	0.221611
Trem2	4631.13	3990.22	4337.7	4124.92	4102.29	3865.87	0.227937
Tapbp	734.28	813.81	778.16	886.81	814.21	785.55	0.23143
Map3k14	88.94	70.72	75	57.96	74.42	71.13	0.23599
Coasy	76.53	73.03	131.26	50.23	71.45	74.22	0.236023
Cd274	72.39	56.8	50	79.21	72.94	61.85	0.236877
Tfcp2	74.46	66.08	96.88	63.76	66.98	68.04	0.237615
Vav2	448.84	519.35	650.03	544.84	696.62	702.04	0.238266
S1pr1	35.16	23.19	31.25	25.12	14.88	27.83	0.241936
Csf1	84.8	78.83	118.76	113.99	99.73	167.01	0.24292
Fadd	41.37	34.78	68.75	30.91	20.84	43.3	0.246849
2900026A02Rik	28.96	39.42	62.5	34.78	26.79	27.83	0.24752
B4galt4	506.76	578.48	550.02	496.54	546.28	463.9	0.248562
Syk	374.38	454.44	562.53	498.47	535.86	615.45	0.252693
Vav1	1131.41	1177.82	1246.93	1000.8	1220.56	1032.96	0.257729
Top2a	14.48	15.07	31.25	28.98	22.33	58.76	0.258396
Ctsa	88.94	88.1	87.5	75.35	90.8	80.41	0.259632
H2-T23	215.11	197.08	234.39	199	321.51	272.16	0.260461
Lrp6	124.1	114.77	118.76	90.81	114.61	117.52	0.262838
Cd68	2690.98	3031.5	2875.13	2695.2	2813.25	2669	0.264253
Cd80	258.55	219.1	309.39	311.06	279.84	303.08	0.268447
Id2	711.53	697.88	943.79	863.62	1004.73	847.4	0.268567
Mpeg1	2668.23	3667.94	3200.14	3643.84	3910.27	3287.54	0.270416
Kitl	95.15	132.16	118.76	119.79	129.5	151.54	0.271642
Hpgd	1416.85	1874.55	1659.45	1559.16	1470.63	1379.34	0.272501
Il6	43.44	59.12	68.75	44.44	101.22	105.15	0.27468
Prkca	132.38	128.68	181.26	106.26	102.71	148.45	0.275536
Lamb2	119.97	120.56	125.01	125.58	104.19	111.34	0.277562
Traf6	128.24	98.54	128.13	115.92	101.22	92.78	0.278614
Igf2	14.48	10.43	21.88	9.66	4.47	15.46	0.28211
Il1rl1	64.12	48.69	56.25	56.03	46.14	46.39	0.283255
Maff	20.68	19.71	34.38	27.05	29.77	46.39	0.284588
Il18r1	24.82	16.23	56.25	17.39	16.37	18.56	0.28577
Hpgds	1251.38	1296.07	1203.18	1290.61	1135.72	1017.5	0.28787
Ifnar2	461.25	515.88	390.64	515.86	547.77	463.9	0.290146
Ptgs1	3315.63	3351.46	3493.91	3158.89	3407.16	3265.89	0.29076
Ell2	37.23	27.82	37.5	36.71	41.68	37.11	0.291968
Cd47	510.89	437.05	521.9	415.39	489.71	442.26	0.300668
Pim2	47.57	63.76	75	88.87	58.05	83.5	0.301503
Krba1	39.3	34.78	40.63	32.84	52.1	55.67	0.302902
Ccl22	16.55	12.75	46.88	13.52	8.93	15.46	0.309582
Socs1	41.37	33.62	40.63	52.17	35.72	46.39	0.314638
Flnb	80.67	64.92	93.75	57.96	40.19	86.6	0.315787
Tyrobp	7324.18	7993.19	7162.82	8257.56	8064.66	7394.64	0.321511
Kcnq1ot1	55.85	42.89	50	48.3	56.56	105.15	0.322868
Il15	37.23	27.82	46.88	27.05	34.24	30.93	0.326535
Gpr65	80.67	89.26	143.76	100.47	130.99	204.12	0.328615
Cd86	746.69	775.55	868.79	751.57	800.81	634	0.330863
Csf2ra	111.69	162.3	240.64	177.75	250.07	228.86	0.33478
Ikzf1	972.14	904.23	1134.43	1023.98	1116.37	1113.37	0.339418
Psmb8	707.39	803.38	693.78	712.92	835.04	825.75	0.341244
Birc3	74.46	86.95	112.51	102.4	98.24	111.34	0.344508
Nectin1	6.21	8.11	25	19.32	17.86	21.65	0.344548
Irf8	719.8	777.87	796.91	730.31	921.38	835.03	0.345287
Vasp	496.41	609.78	603.15	564.16	702.57	615.45	0.350884
Siglecf	76.53	102.02	81.25	63.76	153.31	129.89	0.357021
C1qa	14571.8	15587.6	13191.2	16325.8	15568.2	14294.5	0.358683
Tlr6	264.75	263.16	215.63	237.64	217.32	235.05	0.361469
Cstb	384.72	457.91	387.52	419.25	421.24	497.92	0.364081
Il1b	26.89	17.39	34.38	34.78	38.7	24.74	0.368467
Irf5	910.09	945.97	962.54	966.02	922.87	1054.61	0.375125
Was	109.62	114.77	87.5	112.06	105.68	123.71	0.375539
Plau	324.74	389.52	350.02	372.88	366.17	383.49	0.375943
Pdgfb	934.91	777.87	1028.17	890.67	997.29	1193.78	0.379001
Itgb2	1030.06	1143.04	1000.05	1076.15	1062.78	1274.19	0.37948
Egf	37.23	24.34	46.88	19.32	11.91	43.3	0.381369
Rab3d	20.68	26.66	31.25	32.84	22.33	43.3	0.383911
Nfil3	59.98	42.89	40.63	48.3	37.21	37.11	0.38537
Clec5a	306.12	275.91	262.51	330.38	324.49	262.88	0.38675
Gnai3	446.77	476.46	428.14	477.22	404.87	371.12	0.394311
Rnase2a	33.09	32.46	40.63	15.46	22.33	43.3	0.394516
Ceacam1	146.86	162.3	178.13	144.9	166.71	142.26	0.402057
Skil	2111.83	1961.49	2640.74	2248.9	2689.71	2446.33	0.408171
Map2k3	86.87	77.67	118.76	102.4	129.5	95.87	0.410778
Fut4	37.23	42.89	50	52.17	37.21	64.95	0.412286
Icos	16.55	22.03	71.88	21.25	19.35	21.65	0.413238
Hras	105.49	106.65	90.63	110.13	89.31	64.95	0.413657
Ptgdr	20.68	11.59	40.63	19.32	4.47	21.65	0.417076
S100a11	49.64	35.94	56.25	36.71	26.79	52.58	0.421855
Angpt2	26.89	18.55	31.25	7.73	22.33	27.83	0.424912
Irf3	175.81	177.37	196.88	210.59	183.08	185.56	0.430371
Insig1	130.31	99.7	162.51	141.04	154.8	145.36	0.431845
Cd99	16.55	17.39	40.63	21.25	31.26	55.67	0.434563
Ripk2	64.12	100.86	106.25	83.08	87.82	58.76	0.435517
Tnfrsf14	217.18	193.6	237.51	191.27	261.97	265.97	0.436581
Nfkbiz	1119	857.86	1800.08	1230.71	1543.57	1874.18	0.436954
Tnfrsf12a	45.5	39.42	56.25	90.81	47.63	43.3	0.444133
Tnfrsf1b	562.6	471.82	584.4	569.95	589.44	550.5	0.449577
Smad1	320.6	346.62	353.14	363.22	370.63	327.83	0.451544
Tlr3	165.47	216.78	265.64	220.25	229.23	287.62	0.453004
Birc2	105.49	132.16	134.38	152.63	135.45	117.52	0.46124
Nfkbia	188.22	188.96	228.14	166.16	239.65	296.9	0.463287
Clic4	33.09	40.57	21.88	30.91	34.24	49.48	0.464907
Tgm2	380.58	478.78	428.14	417.32	523.95	448.44	0.467658
Ccr3	20.68	31.3	37.5	30.91	13.4	27.83	0.47263
Psme2	831.49	883.37	1009.42	942.84	1033.01	903.07	0.474268
Cyr61	14.48	9.27	37.5	7.73	8.93	21.65	0.476706
S100a10	43.44	52.17	90.63	57.96	92.29	77.32	0.476924
Myd88	179.95	192.44	150.01	197.07	175.64	182.47	0.481245
Ptpn14	6.21	13.91	18.75	13.52	7.44	49.48	0.482752
H2-DMb1	177.88	215.62	150.01	195.14	141.41	148.45	0.485559
C3ar1	1267.92	1152.32	1312.56	1358.23	1225.03	1289.66	0.488596
Cxcr3	10.34	15.07	12.5	11.59	7.44	49.48	0.490312
Fcgr3	1807.77	1976.56	1606.32	1821.92	1664.14	1626.76	0.492042
Klf10	37.23	18.55	62.5	32.84	56.56	64.95	0.493079
Pbx3	72.39	56.8	59.38	56.03	69.96	83.5	0.49429
Grn	1977.38	2225.81	1890.71	2295.27	2153.85	1957.68	0.498332
Adamts12	4.14	10.43	12.5	5.8	7.44	37.11	0.500141
Il1r1	26.89	22.03	37.5	27.05	43.17	30.93	0.502347
Cytip	28.96	19.71	15.63	9.66	20.84	21.65	0.504126
Bcl2	53.78	52.17	56.25	48.3	55.07	80.41	0.505449
Atf3	3737.59	2716.18	6053.4	4030.25	5778.33	5127.7	0.50658
Ptgs2	24.82	17.39	21.88	17.39	20.84	46.39	0.506837
Akap13	186.16	168.09	231.26	237.64	196.48	201.03	0.509232
Crip1	20.68	26.66	25	28.98	14.88	18.56	0.510538
Cxcl9	31.03	17.39	50	34.78	38.7	46.39	0.516162
Met	31.03	11.59	25	21.25	16.37	64.95	0.518584
Fgf2	16.55	8.11	43.75	15.46	14.88	15.46	0.522064
Mif	119.97	100.86	106.25	129.45	92.29	136.08	0.525927
C1qc	26556.1	27263.8	23801.1	28830	26505.6	25338.5	0.527535
Mertk	1917.4	1760.94	2418.86	1756.23	1969.28	1939.12	0.528763
Tnfaip3	653.61	641.08	778.16	662.69	718.94	559.78	0.530735
Areg	14.48	11.59	40.63	11.59	8.93	24.74	0.531588
Havcr2	570.88	569.2	587.53	510.06	567.12	596.89	0.532237
Faf1	16.55	5.8	34.38	11.59	31.26	37.11	0.532877
Pbx1	45.5	49.85	43.75	57.96	37.21	58.76	0.534546
Ccr4	10.34	3.48	12.5	7.73	8.93	18.56	0.534923
Fem1c	210.98	229.54	168.76	241.51	200.95	210.3	0.541932
Pycard	49.64	64.92	96.88	90.81	75.91	74.22	0.54489
Tap1	138.58	134.48	171.88	131.38	165.22	188.65	0.54629
Pparg	12.41	3.48	12.5	9.66	2.98	37.11	0.54797
Dhrs3	97.21	135.64	143.76	92.74	122.06	126.8	0.549485
Casp1	215.11	235.33	193.76	224.12	244.11	207.21	0.551957
Mapk14	512.96	563.41	640.65	550.63	590.93	677.3	0.554382
Tlr4	548.12	627.17	468.77	527.45	660.89	572.15	0.554481
Mrc1	22.75	16.23	93.75	38.64	23.82	21.65	0.55802
Tm7sf3	109.62	118.25	125.01	137.18	116.1	46.39	0.558062
C1qb	21420.3	22961.7	18175.8	24535	21666.5	20034.5	0.559511
Cd84	1009.38	1303.02	1343.81	1304.13	1284.57	1268.01	0.56208
Egr2	49.64	32.46	78.13	42.5	64.01	89.69	0.563515
Stat6	713.6	664.26	746.91	738.04	705.55	729.88	0.565029
Adam8	28.96	18.55	37.5	17.39	19.35	34.02	0.565199
Ccl7	20.68	40.57	28.13	46.37	20.84	40.21	0.56636
Tek	14.48	8.11	25	17.39	10.42	37.11	0.571614
Jak3	225.45	217.94	284.39	216.39	267.93	303.08	0.57717
Adamts17	8.27	9.27	40.63	7.73	11.91	18.56	0.580435
Ski	457.11	418.5	618.78	502.33	492.69	637.1	0.583338
Bcl6	49.64	39.42	34.38	28.98	31.26	49.48	0.593175
Pdcd1lg2	20.68	11.59	37.5	9.66	5.95	34.02	0.594515
Map2k2	225.45	173.89	215.63	179.68	206.9	197.93	0.597312
Tgfa	366.11	324.6	378.14	355.5	314.07	361.85	0.602186
Serpinb6a	22.75	18.55	31.25	17.39	20.84	55.67	0.607406
Slc16a6	897.68	781.35	1093.8	855.9	876.72	887.6	0.608417
Pdgfa	153.06	141.43	190.63	162.29	166.71	182.47	0.613519
Batf	20.68	30.14	40.63	23.18	29.77	58.76	0.61369
Mob3c	150.99	146.07	162.51	129.45	138.43	170.1	0.616049
Il9	20.68	19.71	37.5	38.64	20.84	30.93	0.618381
Il4i1	12.41	9.27	37.5	23.18	16.37	37.11	0.61876
Raf1	179.95	185.48	190.63	175.82	181.6	222.67	0.623138
Rgs6	20.68	10.43	31.25	19.32	16.37	43.3	0.623325
Ccr2	80.67	95.06	100	106.26	78.89	108.24	0.624094
Cbr1	78.6	100.86	96.88	96.6	86.33	108.24	0.624234
Btg2	5365.41	4936.19	6934.69	4795.34	5516.36	5842.11	0.624562
Alox5	237.87	220.26	203.13	206.73	250.07	160.82	0.626646
Enpp2	45.5	6.96	84.38	19.32	26.79	179.38	0.630008
Psmb9	122.04	144.91	93.75	127.51	123.54	132.99	0.632414
Il10ra	1758.13	1860.63	2100.09	1690.54	1952.9	1877.27	0.632677
Fzd6	12.41	6.96	21.88	9.66	7.44	43.3	0.633654
Il13	6.21	12.75	18.75	11.59	7.44	30.93	0.640417
Dusp1	6116.24	4357.71	9491.05	5771.02	8674.94	8112.15	0.647073
Lag3	916.3	860.18	946.92	1126.38	858.86	872.14	0.648153
Trafd1	132.38	149.55	140.63	119.79	147.36	182.47	0.656486
Nfatc1	291.64	246.93	393.77	227.98	317.05	312.36	0.657267
Peli1	723.94	775.55	887.54	834.64	754.67	711.32	0.657861
Rhoc	55.85	39.42	56.25	50.23	49.12	61.85	0.663431
Yes1	111.69	113.61	168.76	106.26	119.08	139.17	0.663754
Rnd3	18.62	11.59	12.5	11.59	5.95	40.21	0.667575
Acad10	37.23	34.78	43.75	32.84	35.72	58.76	0.67827
Nlrp3	717.73	606.3	1315.68	718.72	1189.31	1082.44	0.678833
Prdx3	262.69	310.69	256.26	274.35	276.86	253.6	0.680733
Glg1	341.28	389.52	406.27	398	398.92	284.53	0.686426
Tgfbr3	26.89	9.27	31.25	7.73	11.91	34.02	0.686858
Socs3	328.87	204.03	418.77	255.03	330.45	485.55	0.687995
Nod2	45.5	26.66	62.5	40.57	31.26	89.69	0.690051
Cebpa	2701.32	2579.38	3587.66	2701	3426.51	3225.69	0.69574
Bcl10	287.51	316.48	343.77	284.01	323	315.46	0.697302
Ear3	33.09	16.23	34.38	25.12	8.93	37.11	0.698605
Nmb	18.62	15.07	28.13	21.25	13.4	37.11	0.699625
Prdx1	35.16	51.01	37.5	38.64	38.7	55.67	0.700012
Cd244	37.23	32.46	43.75	34.78	29.77	61.85	0.701514
Thbd	18.62	10.43	12.5	7.73	8.93	37.11	0.7021
F11r	3619.69	3855.74	3443.91	3798.4	3783.75	3519.49	0.705807
Cdkn1a	45.5	61.44	81.25	73.42	46.14	52.58	0.706356
Fbxl7	8.27	8.11	15.63	5.8	5.95	15.46	0.71263
Btk	361.97	411.54	450.02	423.12	394.45	371.12	0.714729
Txn1	349.56	386.04	403.14	367.09	416.78	380.4	0.71474
Rictor	99.28	118.25	131.26	113.99	108.66	142.26	0.719915
Acot3	28.96	9.27	46.88	15.46	4.47	46.39	0.725056
Cxcl2	10.34	5.8	18.75	1.93	7.44	18.56	0.726821
Adora3	541.92	628.33	568.78	488.81	573.07	624.73	0.729608
Ccr6	31.03	31.3	50	23.18	23.82	52.58	0.731559
Gtf2h2	1187.26	1359.83	1343.81	1400.73	1353.04	1221.62	0.732413
Fpr-rs4	35.16	8.11	34.38	15.46	16.37	34.02	0.732922
Ndufa7	386.79	346.62	353.14	330.38	333.42	395.87	0.735202
Tlr1	173.74	217.94	253.14	220.25	233.69	216.49	0.735386
Irf2	341.28	353.58	331.26	363.22	361.7	318.55	0.736082
Stat5b	136.51	135.64	146.88	117.85	138.43	151.54	0.738693
Nos2	41.37	24.34	46.88	32.84	25.3	71.13	0.741528
Il4ra	484	500.81	503.15	454.03	485.25	525.76	0.741674
Col1a2	14.48	16.23	37.5	9.66	13.4	34.02	0.743719
Tap2	258.55	249.24	306.26	229.91	291.74	265.97	0.743956
Marcksl1	256.48	272.43	415.64	241.51	375.1	402.05	0.745031
Hivep1	132.38	107.81	193.76	135.24	141.41	188.65	0.750098
Tlr9	883.2	913.51	956.29	937.04	879.7	971.11	0.750296
Il3ra	49.64	47.53	56.25	52.17	31.26	86.6	0.751854
Smad7	1114.86	840.47	1153.18	929.31	1137.21	1162.85	0.759961
Zmpste24	167.54	151.86	181.26	164.22	153.31	173.19	0.76282
Eif4ebp2	126.17	112.45	143.76	127.51	154.8	114.43	0.764874
Smad2	161.33	165.78	209.38	168.09	184.57	201.03	0.766511
Cxcl11	26.89	11.59	21.88	23.18	8.93	37.11	0.766665
Alox5ap	726.01	837	646.9	739.97	720.43	807.19	0.768648
Prkci	55.85	73.03	96.88	61.83	83.36	68.04	0.772601
Lst1	105.49	141.43	109.38	115.92	147.36	108.24	0.774077
Klf4	593.63	370.97	1162.55	510.06	955.61	903.07	0.783775
Hdac6	43.44	47.53	90.63	56.03	53.59	58.76	0.785859
Pggt1b	179.95	184.32	296.89	218.32	226.25	250.51	0.788792
Lipa	639.13	689.77	593.78	705.2	613.26	637.1	0.793052
Znrf2	889.41	884.53	1053.17	946.7	1021.11	912.35	0.796136
Batf3	91.01	67.24	78.13	69.55	68.47	111.34	0.796476
Ncor1	262.69	250.4	437.52	311.06	349.8	340.2	0.798184
Laptm5	11125.9	10887.9	10881.7	11750.7	10562.4	10877	0.800945
H2-Aa	109.62	66.08	43.75	127.51	40.19	77.32	0.802212
Cd1d1	161.33	176.21	165.63	131.38	172.67	185.56	0.802666
Ncf2	1108.66	1398.08	1256.31	1244.24	1385.79	1212.34	0.802827
Cd69	18.62	16.23	28.13	25.12	19.35	21.65	0.806626
Jun	4095.42	3596.07	5969.02	3933.64	4807.83	4320.5	0.807192
Terf2ip	84.8	92.74	59.38	96.6	93.78	58.76	0.80917
Arhgef6	486.07	500.81	587.53	515.86	550.74	479.37	0.814169
Il15ra	43.44	34.78	59.38	38.64	44.65	61.85	0.814187
Itga5	59.98	28.98	50	42.5	49.12	40.21	0.81513
Hbegf	76.53	61.44	62.5	56.03	65.49	86.6	0.815981
Enpep	22.75	8.11	6.25	5.8	2.98	37.11	0.82103
Cebpb	395.06	424.29	578.15	434.71	465.9	544.32	0.82109
Ifnb1	31.03	9.27	12.5	11.59	11.91	37.11	0.821955
Ptgds	22.75	12.75	40.63	19.32	11.91	37.11	0.82597
Traf2	161.33	216.78	175.01	175.82	194.99	194.84	0.826493
Fcgr2b	3123.27	3211.19	3272.02	3551.1	3145.19	2746.32	0.828533
Il18	190.29	186.64	190.63	214.46	166.71	176.28	0.829253
Daglb	877	845.11	771.91	863.62	843.98	810.29	0.830306
Vegfa	31.03	13.91	50	21.25	25.3	58.76	0.83762
Acly	492.28	593.55	518.77	537.11	584.98	507.2	0.838503
Tnfrsf1a	785.99	730.34	793.79	753.5	776.99	794.82	0.838509
Golim4	47.57	46.37	68.75	42.5	37.21	74.22	0.841095
Fpr3	33.09	34.78	53.13	27.05	25.3	80.41	0.848113
Timd4	39.3	37.1	68.75	17.39	34.24	80.41	0.848322
Itgb1	1485.11	1567.34	1484.44	1649.97	1485.52	1345.32	0.849291
Tep1	242	250.4	340.64	295.6	294.72	262.88	0.850173
Rasal1	24.82	15.07	28.13	9.66	11.91	55.67	0.852311
Anxa4	103.42	100.86	103.13	92.74	78.89	148.45	0.852313
Itgax	16.55	20.87	40.63	30.91	23.82	27.83	0.85456
Map2k1	510.89	570.36	521.9	560.29	529.9	497.92	0.854566
Rab20	167.54	169.25	181.26	158.43	196.48	170.1	0.856751
Arf6	854.25	1008.57	987.54	1037.51	948.17	899.98	0.860737
Tnfrsf4	31.03	13.91	37.5	23.18	16.37	49.48	0.867001
Sqstm1	500.55	591.23	478.15	527.45	544.79	516.48	0.868669
Rin2	1075.56	1051.46	1137.55	929.31	1150.61	1144.3	0.870028
Insr	80.67	62.6	81.25	69.55	69.96	89.69	0.871318
Fyn	68.26	57.96	93.75	83.08	62.52	68.04	0.87196
Fcgr1	2984.69	2848.34	2700.12	2807.26	2890.65	2879.3	0.873013
Nrip3	20.68	8.11	9.38	1.93	7.44	24.74	0.87307
Csf1r	16294.8	17470.3	16550.8	17208.7	15986.4	16861.4	0.873543
Cdh4	14.48	15.07	31.25	13.52	14.88	37.11	0.875665
Bid	196.5	273.59	196.88	235.71	259	188.65	0.876324
Dusp6	2535.85	2233.92	3453.28	2202.53	2924.89	2882.4	0.878121
Nfatc2	227.52	275.91	390.64	266.62	340.87	312.36	0.879021
Dusp2	26.89	31.3	40.63	17.39	46.14	30.93	0.882628
Nr1h3	20.68	9.27	37.5	11.59	13.4	37.11	0.885372
Armc1	130.31	148.39	134.38	171.95	122.06	126.8	0.885635
Cd247	31.03	10.43	25	23.18	11.91	27.83	0.886039
Kalrn	8.27	9.27	40.63	13.52	11.91	27.83	0.896103
Stat3	388.86	360.53	412.52	403.8	412.31	334.01	0.898753
Tlr5	91.01	69.56	68.75	67.62	53.59	102.06	0.906588
Ikbke	39.3	20.87	81.25	40.57	43.17	64.95	0.906933
Fosb	3040.54	1364.47	4322.07	2169.69	3329.76	3578.25	0.908978
Tnfsf4	28.96	13.91	40.63	13.52	11.91	64.95	0.910019
Vrk2	103.42	143.75	156.26	141.04	160.76	92.78	0.914237
Dnajb6	386.79	415.02	431.27	413.46	443.57	383.49	0.914407
Ltb4r1	14.48	12.75	28.13	5.8	8.93	37.11	0.920768
Runx2	24.82	15.07	37.5	13.52	26.79	40.21	0.922514
Rgs1	330.94	374.45	546.9	291.74	489.71	445.35	0.928646
Fasn	74.46	78.83	96.88	75.35	75.91	102.06	0.929617
Nod1	82.74	62.6	65.63	54.1	64.01	89.69	0.93577
Pde4a	70.33	71.87	87.5	69.55	87.82	74.22	0.939142
Ido1	18.62	8.11	9.38	9.66	8.93	18.56	0.942718
Mcm5	57.91	62.6	68.75	67.62	28.28	89.69	0.949723
Cysltr1	306.12	379.08	375.02	341.97	395.94	327.83	0.956195
Elovl6	18.62	16.23	25	9.66	8.93	43.3	0.956199
Nr2f6	109.62	92.74	115.63	115.92	78.89	120.62	0.956988
Hmgb1	355.76	358.22	371.89	399.93	378.08	312.36	0.958033
Pfdn6	115.83	139.11	131.26	123.65	116.1	148.45	0.958103
Tuba4a	24.82	33.62	31.25	23.18	25.3	40.21	0.958141
Ercc1	86.87	59.12	81.25	57.96	61.03	111.34	0.959928
Gem	167.54	120.56	218.76	146.84	175.64	188.65	0.965502
Edn1	49.64	46.37	68.75	48.3	71.45	46.39	0.96764
Vamp2	190.29	151.86	200.01	148.77	194.99	201.03	0.970262
Col4a1	10.34	19.71	34.38	13.52	20.84	30.93	0.975082
Gadd45b	31.03	25.5	59.38	34.78	29.77	52.58	0.975742
Nfkb1	587.42	497.33	618.78	546.77	565.63	587.61	0.977007
Twistnb	159.27	184.32	140.63	183.54	141.41	157.73	0.978159
Hif1a	606.04	668.9	609.4	683.94	637.08	559.78	0.978709
Arg1	12.41	12.75	31.25	7.73	7.44	40.21	0.979453
Cebpd	146.86	137.95	215.63	156.5	169.69	176.28	0.979882
Icam1	273.03	318.8	325.01	266.62	355.75	296.9	0.980327
Mafb	3708.63	3611.14	5156.48	3574.28	4373.19	4487.51	0.982101
Cav1	22.75	18.55	25	19.32	7.44	40.21	0.982845
Furin	310.26	313	381.27	295.6	348.31	361.85	0.990012
Map2k4	182.02	188.96	175.01	187.41	194.99	163.91	0.992146
Plaur	57.91	17.39	59.38	40.57	41.68	52.58	0.997374
Zfp148	217.18	226.06	228.14	229.91	218.81	222.67	0.999466
