# Supplementary material for: Nasal administration of anti-CD3 monoclonal antibody ameliorates disease in a mouse model of Alzheimer’s disease
Source: Proc Natl Acad Sci U S A. 2023 Sep 5;120(37):e2309221120. doi: 10.1073/pnas.2309221120 (PMC10500187; doi:10.1073/pnas.2309221120)
Supplement: Supplementary file 6 — Dataset S05 (XLSX) [file pnas.2309221120.sd05.xlsx]

## Sheet: Sheet1
Unique to Male	Unique to Female	Shared
Adgre1	2900026A02Rik	Adam8
Adora3	Acad10	Alox5ap
Alox5	Adamts17	Angpt2
Apoe	Akap13	Areg
Birc3	B4galt4	Arf6
Cbr1	Btk	Arg1
Ccl9	C4a	Arhgef6
Cd180	Casp1	Armc1
Cd68	Ccl12	C5ar1
Cdkn1a	Ccl5	Ccl4
Cebpa	Ccl7	Ccr1
Clec7a	Ccr6	Cd1d1
Cxcl14	Ccrl2	Cd244
Cysltr1	Cd14	Cd86
Daxx	Cd276	Cebpb
Dusp1	Cd69	Clec5a
Egf	Cd83	Col1a2
Ell2	Cd84	Col4a1
Enpep	Cd99	Crem
Fem1c	Cebpg	Csf1r
Fpr3	Clic4	Cstb
Fzd6	Cnn2	Ctsa
Golim4	Csf1	Ctss
Gtf2h2	Csf2ra	Cxcl9
H2-M3	Csf3r	Dnajb6
H2-T23	Ctnnb1	Dusp6
Hpgds	Cx3cr1	Ear3
Ifnar1	Cxcl10	Eif4ebp2
Ifnb1	Cxcl11	F11r
Il17ra	Cxcl13	Fcgr2b
Il4ra	Cyr61	Fcgr3
Insig1	Cytip	Fosb
Itgb1	Enc1	Fpr-rs4
Krba1	Fasn	Glg1
Lpl	Fcgr1	Gpr65
Maff	Fcgr4	Grn
Map2k4	Gpr183	H2-Q1
Mertk	H2-D1	Havcr2
Mmp1a	H2-K1	Hmgb1
Mob3c	Hif1a	Icam1
Mrc2	Ifngr1	Il1rap
Nlrp3	Ikzf1	Il1rl1
Nr4a1	Il10ra	Il21r
Pdcd1lg2	Il15ra	Il6ra
Pfdn6	Il18r1	Il9
Pik3cg	Il1b	Irf1
Plau	Il1r1	Irf2
Ptgdr	Irf4	Irf5
Pycard	Irf7	Itgam
Rasgrf2	Isg15	Itgb2
Rictor	Klf10	Jak3
Rin2	Mafb	Jun
Rnd3	Map2k1	Lamb2
Runx2	Mrc1	Laptm5
S100a10	Mx2	Lipa
Serpinb9	Myc	Lrp5
Siglecf	Nampt	Lrp6
Smad2	Nfatc1	Lst1
Tapbp	Nfkbiz	Lta4h
Terf2ip	Nod2	Malt1
Tgfb1	Osm	Man2b1
Thbd	Pdgfa	Map2k3
Timd4	Pdgfb	Map3k14
Tlr13	Ptgds	Mapk14
Tlr5	Rab20	Met
Tlr6	Rhoc	Mif
Tlr7	Ripk2	Ncor1
Tnfaip3	Sesn1	Nfatc2
Tnfrsf12a	Sgpp1	Nfkb1
Vcam1	Socs1	Nfyc
Zmpste24	Stat1	Nos2
	Stat5a	Pdcd1
	Stat5b	Peli1
	Stat6	Psmb8
	Tep1	Psme2
	Tlr4	Ptafr
	Tnfrsf11a	Ptgs1
	Trex1	Ptprc
	Usp18	Raf1
	Vamp2	Rasal1
	Yes1	Rgl1
	Zfp148	Rgs1
		Rgs6
		Rhog
		Rnase2a
		Selplg
		Serpine1
		Siglec1
		Sirpa
		Ski
		Smad1
		Socs3
		Sp4
		Stab1
		Tgfa
		Tgm2
		Tlr9
		Tm7sf3
		Tmem173
		Tnfrsf14
		Tnfrsf4
		Trem2
		Tspan7
		Tuba1a
		Txndc16
		Tyrobp
		Vsir
		Vwa5a
		Znrf2
